# Supplementary material for: Evolutionary and Ecological Drivers Shape the Emergence and Extinction of Foot-and-Mouth Disease Virus Lineages
Source: Mol Biol Evol. 2021 Jun 11;38(10):4346–61. doi: 10.1093/molbev/msab172 (PMC8476141; doi:10.1093/molbev/msab172)
Supplement: msab172_Supplementary_Data [file msab172_supplementary_data.zip]

Archive with 7 entries (7 files):
- FMDV_MiddleEast_SupplementaryData.zip
- FMDV_MiddleEast_SupplementaryMaterial.docx
- FMDV_MiddleEast_SupplementaryMovieS1.avi
- FMDV_MiddleEast_SupplementaryMovieS2.avi
- FMDV_MiddleEast_SupplementaryMovieS3.avi
- FMDV_MiddleEast_SupplementaryTableS4.xlsx
- FMDV_MiddleEast_SupplementaryTableS5.xlsx
