# Supplementary material for: Evolutionary and Ecological Drivers Shape the Emergence and Extinction of Foot-and-Mouth Disease Virus Lineages
Source: Mol Biol Evol. 2021 Jun 11;38(10):4346–61. doi: 10.1093/molbev/msab172 (PMC8476141; doi:10.1093/molbev/msab172)
Supplement: msab172_Supplementary_Data [file msab172_supplementary_data.zip › FMDV_MiddleEast_SupplementaryTableS4.xlsx]

## Sheet: Sheet1
Factor	Code	Description	Date Range	Data Type	Data Source	Website	A/ASIA/Iran-05	O/ME-SA/PanAsia-2	Asia1/ASIA/Sindh-08
Sampling	Sample_origin	Number of VP1 sequences at origin country	2001-2018	Log-transformed, Standardised	WRLFMD		x	x	x
Sampling	Sample_destination	Number of VP1 sequences at destination country	2001-2018	Log-transformed, Standardised	WRLFMD		x	x	x
Geographic	geoDistance	Haversine geodesic distance between country centroids	2001-2018	Log-transformed, Standardised	WRLFMD		x	x	x
Geographic	shareBorder	Share of geographical borders between countries	2001-2018	Directional (binary)	WRLFMD		x	x	x
Trade	tradePartner_Exp	Country share in exports	2001-2018	Directional (binary)	FAOSTAT	http://www.fao.org/faostat/en/#home	x	x	x
Trade	tradePartner_Imp	Country share in imports	2001-2018	Directional (binary)	FAOSTAT	http://www.fao.org/faostat/en/#home	x	x	x
Trade	headExpMat_Buffalo	Average quantity (Heads) of live Buffalo export	2001-2018	Log-transformed, Standardised	FAOSTAT	http://www.fao.org/faostat/en/#home	x	x
Trade	headExpMat_LargeRuminants	Average quantity (Heads) of live Cattle export	2001-2018	Log-transformed, Standardised	FAOSTAT	http://www.fao.org/faostat/en/#home	x	x	x
Trade	headExpMat_Pig	Average quantity (Heads) of live Pig export	2001-2018	Log-transformed, Standardised	FAOSTAT	http://www.fao.org/faostat/en/#home	x	x
Trade	headExpMat_SmallRuminants	Average quantity (Heads) of live Small Ruminants (sheep and goat) export	2001-2018	Log-transformed, Standardised	FAOSTAT	http://www.fao.org/faostat/en/#home	x	x	x
Trade	headImpMat_Buffalo	Average quantity (Heads) of live Buffalo import	2001-2018	Log-transformed, Standardised	FAOSTAT	http://www.fao.org/faostat/en/#home	x	x
Trade	headImpMat_LargeRuminants	Average quantity (Heads) of live Cattle import	2001-2018	Log-transformed, Standardised	FAOSTAT	http://www.fao.org/faostat/en/#home	x	x	x
Trade	headImpMat_Pig	Average quantity (Heads) of live Pig import	2001-2018	Log-transformed, Standardised	FAOSTAT	http://www.fao.org/faostat/en/#home	x	x
Trade	headImpMat_SmallRuminants	Average quantity (Heads) of live Small Ruminants (sheep and goat) import	2001-2018	Log-transformed, Standardised	FAOSTAT	http://www.fao.org/faostat/en/#home	x	x	x
Trade	tonneExpMat_MeatLargeRuminants	Average quantity (Tonnes) of Beef export	2001-2018	Log-transformed, Standardised	FAOSTAT	http://www.fao.org/faostat/en/#home	x	x	x
Trade	tonneExpMat_MeatPig	Average quantity (Tonnes) of Pig meat export	2001-2018	Log-transformed, Standardised	FAOSTAT	http://www.fao.org/faostat/en/#home	x	x
Trade	tonneExpMat_MeatSmallRuminants	Average quantity (Tonnes) of Small Ruminants (sheep and goat) meat export	2001-2018	Log-transformed, Standardised	FAOSTAT	http://www.fao.org/faostat/en/#home	x	x	x
Trade	tonneImpMat_MeatLargeRuminants	Average quantity (Tonnes) of Beef import	2001-2018	Log-transformed, Standardised	FAOSTAT	http://www.fao.org/faostat/en/#home	x	x	x
Trade	tonneImpMat_MeatPig	Average quantity (Tonnes) of Pig meat import	2001-2018	Log-transformed, Standardised	FAOSTAT	http://www.fao.org/faostat/en/#home	x	x
Trade	tonneImpMat_MeatSmallRuminants	Average quantity (Tonnes) of Small Ruminants (sheep and goat) meat import	2001-2018	Log-transformed, Standardised	FAOSTAT	http://www.fao.org/faostat/en/#home	x	x	x
Trade	valueExpMat_Buffalo	Average value (Thousand of USD) in live Buffalo export	2001-2018	Log-transformed, Standardised	FAOSTAT	http://www.fao.org/faostat/en/#home	x	x
Trade	valueExpMat_LargeRuminants	Average value (Thousand of USD) in live Cattle export	2001-2018	Log-transformed, Standardised	FAOSTAT	http://www.fao.org/faostat/en/#home	x	x	x
Trade	valueExpMat_Pig	Average value (Thousand of USD) in live Pig export	2001-2018	Log-transformed, Standardised	FAOSTAT	http://www.fao.org/faostat/en/#home	x	x
Trade	valueExpMat_SmallRuminants	Average value (Thousand of USD) in live Small Ruminants (sheep and goat) export	2001-2018	Log-transformed, Standardised	FAOSTAT	http://www.fao.org/faostat/en/#home	x	x	x
Trade	valueImpMat_Buffalo	Average value (Thousand of USD) in live Buffalo import	2001-2018	Log-transformed, Standardised	FAOSTAT	http://www.fao.org/faostat/en/#home	x	x
Trade	valueImpMat_LargeRuminants	Average value (Thousand of USD) in live Cattle import	2001-2018	Log-transformed, Standardised	FAOSTAT	http://www.fao.org/faostat/en/#home	x	x	x
Trade	valueImpMat_Pig	Average value (Thousand of USD) in live Pig import	2001-2018	Log-transformed, Standardised	FAOSTAT	http://www.fao.org/faostat/en/#home	x	x
Trade	valueImpMat_SmallRuminants	Average value (Thousand of USD) in live Small Ruminants (sheep and goat) import	2001-2018	Log-transformed, Standardised	FAOSTAT	http://www.fao.org/faostat/en/#home	x	x	x
Trade	valueExpMat_MeatLargeRuminants	Average value (Thousand of USD) in Beef export	2001-2018	Log-transformed, Standardised	FAOSTAT	http://www.fao.org/faostat/en/#home	x	x	x
Trade	valueExpMat_MeatPig	Average value (Thousand of USD) in Pig meat export	2001-2018	Log-transformed, Standardised	FAOSTAT	http://www.fao.org/faostat/en/#home	x	x
Trade	valueExpMat_MeatSmallRuminants	Average value (Thousand of USD) in Small Ruminants (sheep and goat) meat export	2001-2018	Log-transformed, Standardised	FAOSTAT	http://www.fao.org/faostat/en/#home	x	x	x
Trade	valueImpMat_MeatLargeRuminants	Average value (Thousand of USD) in Beef import	2001-2018	Log-transformed, Standardised	FAOSTAT	http://www.fao.org/faostat/en/#home	x	x	x
Trade	valueImpMat_MeatPig	Average value (Thousand of USD) in Pig meat import	2001-2018	Log-transformed, Standardised	FAOSTAT	http://www.fao.org/faostat/en/#home	x	x
Trade	valueImpMat_MeatSmallRuminants	Average value (Thousand of USD) in Small Ruminants (sheep and goat) meat import	2001-2018	Log-transformed, Standardised	FAOSTAT	http://www.fao.org/faostat/en/#home	x	x	x
Trade	diffPriceMat_MeatBuffalo	Average price difference (USD) between countries of Buffalo meat	2001-2018	Log-transformed, Standardised	FAOSTAT	http://www.fao.org/faostat/en/#home	x	x
Trade	diffPriceMat_MeatLargeRuminants	Average price difference (USD) between countries of Beef	2001-2018	Log-transformed, Standardised	FAOSTAT	http://www.fao.org/faostat/en/#home	x	x	x
Trade	diffPriceMat_MeatPig	Average price difference (USD) between countries of Pig meat	2001-2018	Log-transformed, Standardised	FAOSTAT	http://www.fao.org/faostat/en/#home	x	x
Trade	diffPriceMat_MeatSmallRuminants	Average price difference (USD) between countries of Small Ruminants (sheep and goat) meat	2001-2018	Log-transformed, Standardised	FAOSTAT	http://www.fao.org/faostat/en/#home	x	x	x
Economic	GDP_origin	Average Gross Domestic Product (millions of USD) at origin country	2001-2018	Log-transformed, Standardised	FAOSTAT	http://www.fao.org/faostat/en/#home	x	x	x
Economic	GDP_destination	Average Gross Domestic Product (millions of USD) at destination country	2001-2018	Log-transformed, Standardised	FAOSTAT	http://www.fao.org/faostat/en/#home	x	x	x
Economic	GNI_origin	Average Gross National Income (millions of USD) at origin country	2001-2018	Log-transformed, Standardised	FAOSTAT	http://www.fao.org/faostat/en/#home	x	x	x
Economic	GNI_destination	Average Gross National Income (millions of USD) at destination country	2001-2018	Log-transformed, Standardised	FAOSTAT	http://www.fao.org/faostat/en/#home	x	x	x
Economic	HDI_origin	Human Development Index at origin country	2001-2018	Log-transformed, Standardised	UNDP	http://hdr.undp.org/en/data	x	x	x
Economic	HDI_destination	Human Development Index at destination country	2001-2018	Log-transformed, Standardised	UNDP	http://hdr.undp.org/en/data	x	x	x
Economic	LPI_origin	Average Livestock Production Index at origin country	2001-2018	Log-transformed, Standardised	World Bank	https://data.worldbank.org/	x	x	x
Economic	LPI_destination	Average Livestock Production Index at destination country	2001-2018	Log-transformed, Standardised	World Bank	https://data.worldbank.org/	x	x	x
Demographic	densityBuffalo_origin	Average population density (Livestock Units/ha) of Buffalo in the agricultural area of origin country	2001-2018	Log-transformed, Standardised	FAOSTAT	http://www.fao.org/faostat/en/#home	x	x
Demographic	densityBuffalo_destination	Average population density (Livestock Units/ha) of Buffalo in the agricultural area of destination country	2001-2018	Log-transformed, Standardised	FAOSTAT	http://www.fao.org/faostat/en/#home	x	x
Demographic	densityLargeRuminants_origin	Average population density (Livestock Units/ha) of Cattle in the agricultural area of origin country	2001-2018	Log-transformed, Standardised	FAOSTAT	http://www.fao.org/faostat/en/#home	x	x
Demographic	densityLargeRuminants_destination	Average population density (Livestock Units/ha) of Cattle in the agricultural area of destination country	2001-2018	Log-transformed, Standardised	FAOSTAT	http://www.fao.org/faostat/en/#home	x	x
Demographic	densityPig_origin	Average population density (Livestock Units/ha) of Pig in the agricultural area of origin country	2001-2018	Log-transformed, Standardised	FAOSTAT	http://www.fao.org/faostat/en/#home	x	x
Demographic	densityPig_destination	Average population density (Livestock Units/ha) of Pig in the agricultural area of destination country	2001-2018	Log-transformed, Standardised	FAOSTAT	http://www.fao.org/faostat/en/#home	x	x
Demographic	densitySmallRuminants_origin	Average population density (Livestock Units/ha) of Small ruminants (sheep and goat) in the agricultural area of origin country	2001-2018	Log-transformed, Standardised	FAOSTAT	http://www.fao.org/faostat/en/#home	x	x
Demographic	densitySmallRuminants_destination	Average population density (Livestock Units/ha) of Small ruminants (sheep and goat) in the agricultural area of destination country	2001-2018	Log-transformed, Standardised	FAOSTAT	http://www.fao.org/faostat/en/#home	x	x
Demographic	stockBuffalo_origin	Average number (Livestock Units) of Buffalo at origin country	2001-2018	Log-transformed, Standardised	FAOSTAT	http://www.fao.org/faostat/en/#home	x	x
Demographic	stockBuffalo_destination	Average number (Livestock Units) of Buffalo at destination country	2001-2018	Log-transformed, Standardised	FAOSTAT	http://www.fao.org/faostat/en/#home	x	x
Demographic	stockLargeRuminants_origin	Average number (Livestock Units) of Cattle at origin country	2001-2018	Log-transformed, Standardised	FAOSTAT	http://www.fao.org/faostat/en/#home	x	x
Demographic	stockLargeRuminants_destination	Average number (Livestock Units) of Cattle at destination country	2001-2018	Log-transformed, Standardised	FAOSTAT	http://www.fao.org/faostat/en/#home	x	x
Demographic	stockPig_origin	Average number (Livestock Units) of Pig at origin country	2001-2018	Log-transformed, Standardised	FAOSTAT	http://www.fao.org/faostat/en/#home	x	x
Demographic	stockPig_destination	Average number (Livestock Units) of Pig at destination country	2001-2018	Log-transformed, Standardised	FAOSTAT	http://www.fao.org/faostat/en/#home	x	x
Demographic	stockSmallRuminants_origin	Average number (Livestock Units) of Small Ruminants (sheep and goat) at origin country	2001-2018	Log-transformed, Standardised	FAOSTAT	http://www.fao.org/faostat/en/#home	x	x
Demographic	stockSmallRuminants_destination	Average number (Livestock Units) of Small Ruminants (sheep and goat) at destination country	2001-2018	Log-transformed, Standardised	FAOSTAT	http://www.fao.org/faostat/en/#home	x	x
Production	LGA_origin	Estimated number of Livestock Keepers present in the Livestock only, grassland-based, arid and semi-arid tropics and sub-tropics production system at origin country	2018	Log-transformed, Standardised	FAO/ILRI	https://dataverse.harvard.edu/dataverse/GLPS	x	x
Production	LGA_destination	Estimated number of Livestock Keepers present in the Livestock only, grassland-based, arid and semi-arid tropics and sub-tropics production system at destination country	2018	Log-transformed, Standardised	FAO/ILRI	https://dataverse.harvard.edu/dataverse/GLPS	x	x
Production	LGH_origin	Estimated number of Livestock Keepers present in the Livestock only, grassland-based, humid and sub-humid tropics and sub-tropics production system at origin country	2018	Log-transformed, Standardised	FAO/ILRI	https://dataverse.harvard.edu/dataverse/GLPS		x
Production	LGH_destination	Estimated number of Livestock Keepers present in the Livestock only, grassland-based, humid and sub-humid tropics and sub-tropics production system at destination country	2018	Log-transformed, Standardised	FAO/ILRI	https://dataverse.harvard.edu/dataverse/GLPS		x
Production	LGT_origin	Estimated number of Livestock Keepers present in the Livestock only, grassland-based, temperate and tropical highlands production system at origin country	2018	Log-transformed, Standardised	FAO/ILRI	https://dataverse.harvard.edu/dataverse/GLPS	x	x
Production	LGT_destination	Estimated number of Livestock Keepers Livestock only, grassland-based, temperate and tropical highlands production system at destination country	2018	Log-transformed, Standardised	FAO/ILRI	https://dataverse.harvard.edu/dataverse/GLPS	x	x
Production	MRA_origin	Estimated number of Livestock Keepers Mixed crop-livestock, rainfed, arid and semi-arid tropics and sub-tropics production system at origin country	2018	Log-transformed, Standardised	FAO/ILRI	https://dataverse.harvard.edu/dataverse/GLPS	x	x
Production	MRA_destination	Estimated number of Livestock Keepers Mixed crop-livestock, rainfed, arid and semi-arid tropics and sub-tropics production system at destination country	2018	Log-transformed, Standardised	FAO/ILRI	https://dataverse.harvard.edu/dataverse/GLPS	x	x
Production	MRH_origin	Estimated number of Livestock Keepers Mixed crop-livestock, rainfed, humid and sub-humid tropics and sub-tropics production system at origin country	2018	Log-transformed, Standardised	FAO/ILRI	https://dataverse.harvard.edu/dataverse/GLPS		x
Production	MRH_destination	Estimated number of Livestock Keepers Mixed crop-livestock, rainfed, humid and sub-humid tropics and sub-tropics production system at destination country	2018	Log-transformed, Standardised	FAO/ILRI	https://dataverse.harvard.edu/dataverse/GLPS		x
Production	MRT_origin	Estimated number of Livestock Keepers Mixed crop-livestock, rainfed, temperate and tropical highlands production system at origin country	2018	Log-transformed, Standardised	FAO/ILRI	https://dataverse.harvard.edu/dataverse/GLPS		x
Production	MRT_destination	Estimated number of Livestock Keepers Mixed crop-livestock, rainfed, temperate and tropical highlands production system at destination country	2018	Log-transformed, Standardised	FAO/ILRI	https://dataverse.harvard.edu/dataverse/GLPS		x
Production	MIA_origin	Estimated number of Livestock Keepers Mixed crop-livestock, irrigated, arid and semi-arid tropics and sub-tropics production system at origin country	2018	Log-transformed, Standardised	FAO/ILRI	https://dataverse.harvard.edu/dataverse/GLPS		x
Production	MIA_destination	Estimated number of Livestock Keepers Mixed crop-livestock, irrigated, arid and semi-arid tropics and sub-tropics production system at destination country	2018	Log-transformed, Standardised	FAO/ILRI	https://dataverse.harvard.edu/dataverse/GLPS		x
Production	MIH_origin	Estimated number of Livestock Keepers Mixed crop-livestock, irrigated, humid and sub-humid tropics and sub-tropics production system at origin country	2018	Log-transformed, Standardised	FAO/ILRI	https://dataverse.harvard.edu/dataverse/GLPS		x
Production	MIH_destination	Estimated number of Livestock Keepers Mixed crop-livestock, irrigated, humid and sub-humid tropics and sub-tropics production system at destination country	2018	Log-transformed, Standardised	FAO/ILRI	https://dataverse.harvard.edu/dataverse/GLPS		x
Production	MIT_origin	Estimated number of Livestock Keepers Mixed crop-livestock, irrigated, temperate and tropical highlands production system at origin country	2018	Log-transformed, Standardised	FAO/ILRI	https://dataverse.harvard.edu/dataverse/GLPS		x
Production	MIT_destination	Estimated number of Livestock Keepers Mixed crop-livestock, irrigated, temperate and tropical highlands production system at destination country	2018	Log-transformed, Standardised	FAO/ILRI	https://dataverse.harvard.edu/dataverse/GLPS		x
