# Supplementary material for: Evolutionary and Ecological Drivers Shape the Emergence and Extinction of Foot-and-Mouth Disease Virus Lineages
Source: Mol Biol Evol. 2021 Jun 11;38(10):4346–61. doi: 10.1093/molbev/msab172 (PMC8476141; doi:10.1093/molbev/msab172)
Supplement: msab172_Supplementary_Data [file msab172_supplementary_data.zip › FMDV_MiddleEast_SupplementaryTableS5.xlsx]

## Sheet: Virus info
Virus Designation	Sequencing Lab	Serotype	Topotype	Lineage	Sublineage	Country	Location	Date of Collection	Host	GenBank	PubMed reference
AFG/130/2004	PIADC	A	ASIA	Iran-05	unnamed	Afghanistan	Hirat	2004-02-09	bovine	EF457980	18278548
AFG/131/2004	PIADC	A	ASIA	Iran-05	unnamed	Afghanistan	Hirat	2004-02-09	bovine	EF457981	18278548
AFG/160/2005	PIADC	A	ASIA	Iran-05	unnamed	Afghanistan	Nangahar	2005-06-05	bovine	EF457982	18278548
AFG/183/2005	PIADC	A	ASIA	Iran-05	unnamed	Afghanistan	Nangahar	2005-06-06	bovine	EF457983	18278548
AFG/6/2007	WRLFMD	A	ASIA	Iran-05	AFG-07	Afghanistan		2007	cattle	FJ755007	19432637
AFG/7/2007	WRLFMD	A	ASIA	Iran-05	unnamed	Afghanistan		2007	cattle	FJ755008	19432637
AFG/44/2007	WRLFMD	A	ASIA	Iran-05	AFG-07	Afghanistan		2007	cattle	FJ755009	19432637
KAB/AFG/L1163/2008	LINDHOLM	A	ASIA	Iran-05	BAR-08	Afghanistan	Kabul	2008-07-01	cattle	HQ439262	21813704
AFG/8/2009	WRLFMD	A	ASIA	Iran-05	AFG-07	Afghanistan	Qarghanat, Center, Bamyan	2009-10-12	not known	MT442073	This work
AFG/9/2009	WRLFMD	A	ASIA	Iran-05	FAR-09	Afghanistan	Qarghanat, Center, Bamyan	2009-10-12	not known	MT442074	This work
AFG/11/2009	WRLFMD	A	ASIA	Iran-05	FAR-09	Afghanistan	Qarghanat, Center, Bamyan	2009-10-12	not known	MT442075	This work
AFG/13/2009	WRLFMD	A	ASIA	Iran-05	AFG-07	Afghanistan	Zaren, Yakawlang, Bamyan	2009-10-13	not known	MT442076	This work
AFG/14/2009	WRLFMD	A	ASIA	Iran-05	AFG-07	Afghanistan	Dara-I-Ali, Yakawlang, Bamyan	2009-10-13	not known	MT442077	This work
AFG/15/2009	WRLFMD	A	ASIA	Iran-05	AFG-07	Afghanistan	Dara-I-Ali, Yakawlang, Bamyan	2009-10-13	not known	MT442078	This work
AFG/16/2009	WRLFMD	A	ASIA	Iran-05	AFG-07	Afghanistan	Sar Qad, Aibak Cent, Samangan	2009-11-16	not known	MT442079	This work
AFG/17/2009	WRLFMD	A	ASIA	Iran-05	AFG-07	Afghanistan	Sar Qad, Aibak Cent, Samangan	2009-11-16	not known	MT442080	This work
AFG/41/2009	WRLFMD	A	ASIA	Iran-05	AFG-07	Afghanistan	Char Rahi, Nahar Sha, Balkh	2009-12-08	not known	MT442081	This work
KUN/AFG/L629/2009	LINDHOLM	A	ASIA	Iran-05	unnamed	Afghanistan	Khanabad, Kunduz	2009-01-18	cattle	HQ439261	21813704
TAK/AFG/L1419/2009	LINDHOLM	A	ASIA	Iran-05	AFG-07	Afghanistan	Takhar	2009-03-30	cattle	HQ439263	21813704
TAK/AFG/L1420/2009	LINDHOLM	A	ASIA	Iran-05	AFG-07	Afghanistan	Takhar	2009-03-30	cattle	HQ439264	21813704
TAK/AFG/L1421/2009	LINDHOLM	A	ASIA	Iran-05	AFG-07	Afghanistan	Takhar	2009-03-30	cattle	HQ439265	21813704
KUN/AFG/L1424/2009	LINDHOLM	A	ASIA	Iran-05	AFG-07	Afghanistan	Khanabad, Kunduz	2009-03-27	cattle	HQ439266	21813704
PAR/AFG/L1425/2009	LINDHOLM	A	ASIA	Iran-05	AFG-07	Afghanistan	Charikar, Parwan	2009-03-01	cattle	HQ439267	21813704
PAN/AFG/L1427/2009	LINDHOLM	A	ASIA	Iran-05	AFG-07	Afghanistan	Rukha, Panjsher	2009-03-24	cattle	HQ439268	21813704
PAN/AFG/L1428/2009	LINDHOLM	A	ASIA	Iran-05	AFG-07	Afghanistan	Rukha, Panjsher	2009-03-24	cattle	HQ439269	21813704
BAL/AFG/L1430/2009	LINDHOLM	A	ASIA	Iran-05	AFG-07	Afghanistan	Dehdadi, Balkh	2009-03-24	cattle	HQ439270	21813704
BAL/AFG/L1431/2009	LINDHOLM	A	ASIA	Iran-05	AFG-07	Afghanistan	Dehdadi, Balkh	2009-03-24	cattle	HQ439271	21813704
FAR/AFG/L1432/2009	LINDHOLM	A	ASIA	Iran-05	AFG-07	Afghanistan	Pashtoon Kot, Faryab	2009-03-04	cattle	HQ439272	21813704
SAR/AFG/L1434/2009	LINDHOLM	A	ASIA	Iran-05	BAR-08	Afghanistan	Saripul	2009-04-08	cattle	HQ439273	21813704
SAR/AFG/L1435/2009	LINDHOLM	A	ASIA	Iran-05	unnamed	Afghanistan	Sari Pul	2009-04-08	cattle	HQ439274	21813704
SAM/AFG/L1436/2009	LINDHOLM	A	ASIA	Iran-05	AFG-07	Afghanistan	Samangan	2009-03-12	cattle	HQ439275	21813704
JAW/AFG/L1437/2009	LINDHOLM	A	ASIA	Iran-05	AFG-07	Afghanistan	Jawzjan	2009-03-06	cattle	HQ439276	21813704
HIR/AFG/L1439/2009	LINDHOLM	A	ASIA	Iran-05	FAR-09	Afghanistan	Jawzjan	2009-03-06	cattle	HQ439278	21813704
HIR/AFG/L1482/2009	LINDHOLM	A	ASIA	Iran-05	AFG-07	Afghanistan	Guzrah, Hirat	2009-04-29	cattle	HQ439279	21813704
HIR/AFG/L1483/2009	LINDHOLM	A	ASIA	Iran-05	AFG-07	Afghanistan	Injil, Hirat	2009-04-29	cattle	HQ439280	21813704
HIR/AFG/L1484/2009	LINDHOLM	A	ASIA	Iran-05	AFG-07	Afghanistan	Injil, Hirat	2009-04-21	goat	HQ439281	21813704
HIR/AFG/L1485/2009	LINDHOLM	A	ASIA	Iran-05	AFG-07	Afghanistan	Injil, Hirat	2009-04-21	goat	HQ439282	21813704
HIR/AFG/L1486/2009	LINDHOLM	A	ASIA	Iran-05	unnamed	Afghanistan	Injil, Hirat	2009-04-21	goat	HQ439283	21813704
KAP/AFG/L1491/2009	LINDHOLM	A	ASIA	Iran-05	AFG-07	Afghanistan	Kapisa	2009-05-23	cattle	HQ439284	21813704
KAP/AFG/L1492/2009	LINDHOLM	A	ASIA	Iran-05	AFG-07	Afghanistan	Kapisa	2009-05-23	cattle	HQ439285	21813704
BAD/AFG/L1493/2009	LINDHOLM	A	ASIA	Iran-05	AFG-07	Afghanistan	Badakhshan	2009-03-25	cattle	HQ439286	21813704
KUN/AFG/L1495/2009	LINDHOLM	A	ASIA	Iran-05	ESF-10	Afghanistan	Khanabad,	2009-04-25	cattle	HQ439287	21813704
JAW/AFG/L1498/2009	LINDHOLM	A	ASIA	Iran-05	AFG-07	Afghanistan	Shabarghan, Jawzan	2009-03-25	cattle	HQ439288	21813704
HIR/AFG/L1571/2009	LINDHOLM	A	ASIA	Iran-05	AFG-07	Afghanistan	Injil, Hirat	2009-04-21	goat	HQ439289	21813704
PAN/AFG/1572/2009	LINDHOLM	A	ASIA	Iran-05	AFG-07	Afghanistan	Rukha, Panjsher	2009-05-05	cattle	HQ439290	21813704
HIR/AFG/L1575/2009	LINDHOLM	A	ASIA	Iran-05	AFG-07	Afghanistan	Injil, Hirat	2009-04-29	cattle	HQ439291	21813704
HIR/AFG/L1576/2009	LINDHOLM	A	ASIA	Iran-05	AFG-07	Afghanistan	Injil, Hirat	2009-04-21	goat	HQ439292	21813704
KUN/AFG/L1577/2009	LINDHOLM	A	ASIA	Iran-05	ESF-10	Afghanistan	Khanabad,	2009-04-25	cattle	HQ439293	21813704
KAB/AFG/L1757/2009	LINDHOLM	A	ASIA	Iran-05	AFG-07	Afghanistan	Live animal market, Kabul	2009-04-07	cattle	HQ439294	21813704
BAD/AFG/L2813/2009	LINDHOLM	A	ASIA	Iran-05	BAD-09	Afghanistan	Kishim, Badakhshan	2009-05-23	cattle	HQ439295	21813704
BAD/AFG/L2814/2009	LINDHOLM	A	ASIA	Iran-05	BAD-09	Afghanistan	Kishim, Badakhshan	2009-05-23	cattle	HQ439296	21813704
BAD/AFG/L2815/2009	LINDHOLM	A	ASIA	Iran-05	BAD-09	Afghanistan	Kishim, Badakhshan	2009-05-23	cattle	HQ439297	21813704
BAD/AFG/L2816/2009	LINDHOLM	A	ASIA	Iran-05	BAD-09	Afghanistan	Kishim, Badakhshan	2009-05-23	cattle	HQ439298	21813704
BAD/AFG/L2817/2009	LINDHOLM	A	ASIA	Iran-05	BAD-09	Afghanistan	Kishim, Badakhshan	2009-05-23	cattle	HQ439299	21813704
BAD/AFG/L2818/2009	LINDHOLM	A	ASIA	Iran-05	AFG-07	Afghanistan	Faizabad, Badakhshan	2009-07-13	cattle	HQ439300	21813704
BAD/AFG/L2819/2009	LINDHOLM	A	ASIA	Iran-05	AFG-07	Afghanistan	Faizabad, Badakhshan	2009-07-13	cattle	HQ439301	21813704
BAD/AFG/L2820/2009	LINDHOLM	A	ASIA	Iran-05	AFG-07	Afghanistan	Faizabad, Badakhshan	2009-07-13	cattle	HQ439302	21813704
BAD/AFG/L2821/2009	LINDHOLM	A	ASIA	Iran-05	AFG-07	Afghanistan	Faizabad, Badakhshan	2009-07-13	cattle	HQ439303	21813704
BAD/AFG/L2822/2009	LINDHOLM	A	ASIA	Iran-05	AFG-07	Afghanistan	Faizabad, Badakhshan	2009-07-13	cattle	HQ439304	21813704
BAD/AFG/L3024/2009	LINDHOLM	A	ASIA	Iran-05	AFG-07	Afghanistan	Live animal market, Badakhshan	2009-07-12	cattle	HQ439305	21813704
BAD/AFG/L3025/2009	LINDHOLM	A	ASIA	Iran-05	BAD-09	Afghanistan	Live animal market, Badakhshan	2009-07-12	cattle	HQ439306	21813704
BAD/AFG/L3026/2009	LINDHOLM	A	ASIA	Iran-05	BAD-09	Afghanistan	Live animal market, Badakhshan	2009-07-12	cattle	HQ446511	21813704
PAN/AFG/L3639/2009	LINDHOLM	A	ASIA	Iran-05	AFG-07	Afghanistan	Anaba, Panjsher	2009-09-29	cattle	HQ439307	21813704
PAN/AFG/L3640/2009	LINDHOLM	A	ASIA	Iran-05	AFG-07	Afghanistan	Dara, Panjsher	2009-09-29	cattle	HQ439308	21813704
PAN/AFG/L3641/2009	LINDHOLM	A	ASIA	Iran-05	AFG-07	Afghanistan	Dara, Panjsher	2009-09-29	cattle	HQ439309	21813704
AFG/3/2010	WRLFMD	A	ASIA	Iran-05	AFG-07	Afghanistan	Baba Haji, 2nd, Hirat	2010-01-08	not known	MT442082	This work
AFG/6/2010	WRLFMD	A	ASIA	Iran-05	AFG-07	Afghanistan	Qala-I-Reg, 9th, Hirat	2010-01-08	not known	MT442083	This work
AFG/9/2010	WRLFMD	A	ASIA	Iran-05	AFG-07	Afghanistan	Qala-I-Reg, 9th, Hirat	2010-01-08	not known	MT442084	This work
AFG/10/2010	WRLFMD	A	ASIA	Iran-05	HER-10	Afghanistan	Qala-I-Reg, 9th, Hirat	2010-01-08	not known	KY091293	28332654
AFG/15/2010	WRLFMD	A	ASIA	Iran-05	AFG-07	Afghanistan	Qarabagh, Kabul	2010-01-22	not known	MT442085	This work
AFG/16/2010	WRLFMD	A	ASIA	Iran-05	AFG-07	Afghanistan	Qarabagh, Kabul	2010-01-22	not known	MT442086	This work
AFG/17/2010	WRLFMD	A	ASIA	Iran-05	AFG-07	Afghanistan	Qarabagh, Kabul	2010-01-22	not known	MT442087	This work
AFG/18/2010	WRLFMD	A	ASIA	Iran-05	AFG-07	Afghanistan	Qarabagh, Kabul	2010-01-22	not known	MT442088	This work
AFG/47/2010	WRLFMD	A	ASIA	Iran-05	HER-10	Afghanistan	Ghorea, Center, Jawzjan	2010-05-03	not known	MT442089	This work
AFG/125/2010	WRLFMD	A	ASIA	Iran-05	SIS-10	Afghanistan	Zearatja, Gzara, Hirat	2010-06-20	cattle	MT442090	This work
AFG/128/2010	WRLFMD	A	ASIA	Iran-05	SIS-10	Afghanistan	Ghoran, Gzara, Hirat	2010-06-21	cattle	MT442091	This work
AFG/140/2010	WRLFMD	A	ASIA	Iran-05	SIS-10	Afghanistan	Malan, Gzara, Hirat	2010-06-29	cattle	MT442092	This work
AFG/163/2010	WRLFMD	A	ASIA	Iran-05	SIS-10	Afghanistan	Shengana, Center, Panjsher	2010-07-27	cattle	MT442093	This work
AFG/232/2010	WRLFMD	A	ASIA	Iran-05	AFG-07	Afghanistan	Fazelbek, 5, Kabul	2010-10-13	cattle	MT442094	This work
AFG/12/2011	WRLFMD	A	ASIA	Iran-05	unnamed	Afghanistan	Charkia, Logar	2011-01-28	not known	MT442095	This work
AFG/13/2011	WRLFMD	A	ASIA	Iran-05	HER-10	Afghanistan	Paghman, Kabul	2011-01-31	not known	MT442096	This work
AFG/15/2011	WRLFMD	A	ASIA	Iran-05	HER-10	Afghanistan	Paghman, Kabul	2011-01-31	not known	MT442097	This work
AFG/20/2011	WRLFMD	A	ASIA	Iran-05	HER-10	Afghanistan	Qargha, Paghman, Kabul	2011-02-03	not known	MT442098	This work
AFG/22/2011	WRLFMD	A	ASIA	Iran-05	HER-10	Afghanistan	Qargha, Paghman, Kabul	2011-02-03	not known	MT442099	This work
AFG/24/2011	WRLFMD	A	ASIA	Iran-05	HER-10	Afghanistan	Qargha, Paghman, Kabul	2011-02-03	not known	MT442100	This work
AFG/25/2011	WRLFMD	A	ASIA	Iran-05	HER-10	Afghanistan	Dahonaghar, Pqaghman, Kabul	2011-02-04	not known	MT442101	This work
AFG/26/2011	WRLFMD	A	ASIA	Iran-05	HER-10	Afghanistan	Dahonaghar, Pqaghman, Kabul	2011-02-04	not known	MT442102	This work
AFG/27/2011	WRLFMD	A	ASIA	Iran-05	HER-10	Afghanistan	Dahonaghar, Pqaghman, Kabul	2011-02-04	not known	MT442103	This work
AFG/29/2011	WRLFMD	A	ASIA	Iran-05	HER-10	Afghanistan	Dahonaghar, Pqaghman, Kabul	2011-02-04	not known	MT442104	This work
AFG/31/2011	WRLFMD	A	ASIA	Iran-05	HER-10	Afghanistan	Chararhi Sarsabzy, District 4, Kabul	2011-02-09	not known	MT442105	This work
AFG/34/2011	WRLFMD	A	ASIA	Iran-05	HER-10	Afghanistan	Baba Ali, subrghanh, Jwzjan	2011-02-16	not known	MT442106	This work
AFG/38/2011	WRLFMD	A	ASIA	Iran-05	unnamed	Afghanistan	Khoja Pai Takht, Memana, Faryab	2011-02-24	not known	MT442107	This work
AFG/42/2011	WRLFMD	A	ASIA	Iran-05	unnamed	Afghanistan	Seaqala Dasht, Guldara, Kabul	2011-02-26	not known	MT442108	This work
AFG/43/2011	WRLFMD	A	ASIA	Iran-05	HER-10	Afghanistan	Medan Howai, Memana, Faryab	2011-02-27	not known	MT442109	This work
AFG/56/2011	WRLFMD	A	ASIA	Iran-05	unnamed	Afghanistan	Dasht, Guldara, Kabul	2011-03-15	not known	MT442110	This work
AFG/57/2011	WRLFMD	A	ASIA	Iran-05	HER-10	Afghanistan	Qalai Murad Bek, Shakardara, Kabul	2011-03-15	not known	MT442111	This work
AFG/69/2011	WRLFMD	A	ASIA	Iran-05	HER-10	Afghanistan	Kakor, Paghman, Kabul	2011-05-30	cattle	MT442112	This work
AFG/71/2011	WRLFMD	A	ASIA	Iran-05	HER-10	Afghanistan	Kakor, Paghman, Kabul	2011-05-30	cattle	MT442113	This work
AFG/74/2011	WRLFMD	A	ASIA	Iran-05	HER-10	Afghanistan	Kakor, Paghman, Kabul	2011-05-30	cattle	MT442114	This work
AFG/75/2011	WRLFMD	A	ASIA	Iran-05	HER-10	Afghanistan	Kakor, Paghman, Kabul	2011-05-30	cattle	MT442115	This work
AFG/4/2013	WRLFMD	A	ASIA	Iran-05	FAR-11	Afghanistan	Khaer Abad, Enjeil, Hirat	2013-09-27	cattle	MT442116	This work
AFG/5/2013	WRLFMD	A	ASIA	Iran-05	FAR-11	Afghanistan	Gozarah, Hirat	2013-10-02	cattle	MT442117	This work
AFG/8/2013	WRLFMD	A	ASIA	Iran-05	FAR-11	Afghanistan	Gorat, Gozarah, Hirat	2013-10-05	cattle	MT442118	This work
AFG/9/2013	WRLFMD	A	ASIA	Iran-05	FAR-11	Afghanistan	Pechakey, Gozarah, Hirat	2013-10-08	cattle	MT442119	This work
AFG/12/2013	WRLFMD	A	ASIA	Iran-05	FAR-11	Afghanistan	Enjeil, Hirat	2013-10-09	cattle	MT442120	This work
AFG/13/2013	WRLFMD	A	ASIA	Iran-05	FAR-11	Afghanistan	Shamaka, Gozarah, Hirat	2013-10-10	cattle	MT442121	This work
AFG/14/2013	WRLFMD	A	ASIA	Iran-05	FAR-11	Afghanistan	Enjeil, Hirat	2013-10-13	cattle	MT442122	This work
AFG/15/2013	WRLFMD	A	ASIA	Iran-05	FAR-11	Afghanistan	Abdy, Gozarah, Hirat	2013-10-16	cattle	MT442123	This work
AFG/19/2013	WRLFMD	A	ASIA	Iran-05	FAR-11	Afghanistan	Enjeil, Hirat	2013-10-27	cattle	MT442124	This work
AFG/28/2013	WRLFMD	A	ASIA	Iran-05	FAR-11	Afghanistan	Paryan, Panjsher	2013-12-30	cattle	MT442125	This work
AFG/30/2013	WRLFMD	A	ASIA	Iran-05	FAR-11	Afghanistan	Onaba, Panjsher	2013-12-30	cattle	MT442126	This work
AFG/32/2013	WRLFMD	A	ASIA	Iran-05	FAR-11	Afghanistan	Khenje, Panjsher	2013-12-30	cattle	MT442127	This work
AFG/5/2016	WRLFMD	A	ASIA	Iran-05	FAR-11	Afghanistan	Kundoz, North	2016-05-04	bovine	MT442128	This work
AFG/2/2017	WRLFMD	A	ASIA	Iran-05	FAR-11	Afghanistan	Paryan, Panjsher	2017-01-10	cattle	MT442129	This work
AFG/3/2017	WRLFMD	A	ASIA	Iran-05	SIS-13	Afghanistan	Bazarak, Panjsher	2017-01-13	cattle	MT442130	This work
AFG/4/2017	WRLFMD	A	ASIA	Iran-05	FAR-11	Afghanistan	Wonabah, Panjsher	2017-01-17	cattle	MT442131	This work
AFG/6/2017	WRLFMD	A	ASIA	Iran-05	SIS-13	Afghanistan	M.Agha, Logar	2017-03-11	cattle	MT442132	This work
AFG/10/2017	WRLFMD	A	ASIA	Iran-05	SIS-13	Afghanistan	Koshta, Nangarhar	2017-03-21	cattle	MT442133	This work
AFG/11/2017	WRLFMD	A	ASIA	Iran-05	FAR-11	Afghanistan	Wonabah, Panjsher	2017-03-21	cattle	MT442134	This work
AFG/13/2017	WRLFMD	A	ASIA	Iran-05	FAR-11	Afghanistan	Paryan, Panjsher	2017-03-25	cattle	MT442135	This work
AFG/14/2017	WRLFMD	A	ASIA	Iran-05	FAR-11	Afghanistan	Wonabah, Panjsher	2017-03-26	cattle	MT442136	This work
AFG/25/2017	WRLFMD	A	ASIA	Iran-05	SIS-13	Afghanistan	Wonabah, Panjsher	2017-04-27	cattle	MT442137	This work
AFG/50/2017	WRLFMD	A	ASIA	Iran-05	SIS-13	Afghanistan	Kojagy, Sayed Khel, Parwan	2017-08-02	bovine	MT442138	This work
AFG/51/2017	WRLFMD	A	ASIA	Iran-05	SIS-13	Afghanistan	Guzara, Herat	2017-08-02	bovine	MT442139	This work
AFG/58/2017	WRLFMD	A	ASIA	Iran-05	SIS-13	Afghanistan	Dashet, Charkh, Logar	2017-10-19	bovine	MT442140	This work
AFG/60/2017	WRLFMD	A	ASIA	Iran-05	SIS-13	Afghanistan	Rokha, Panjshir	2017-11-14	bovine	MT442141	This work
BAR/6/2008	WRLFMD	A	ASIA	Iran-05	BAR-08	Bahrain	Braham, Middle Governate, Manama	2008-11-24	cattle	FJ755010	19432637
BAR/7/2008	WRLFMD	A	ASIA	Iran-05	BAR-08	Bahrain	Braham, Middle Governate, Manama	2008-11-24	cattle	FJ755011	19432637
BAR/2/2009	WRLFMD	A	ASIA	Iran-05	AFG-07	Bahrain	Alie, Middle Governate, Middle Region	2009-01-14	cattle	MT442142	This work
BAR/4/2009	WRLFMD	A	ASIA	Iran-05	AFG-07	Bahrain	Alie, Middle Governate, Middle Region	2009-01-14	cattle	MT442143	This work
BAR/6/2009	WRLFMD	A	ASIA	Iran-05	BAR-08	Bahrain	Tashan, Capital Governate, Middle Region	2009-04-23	cattle	MT442144	This work
BAR/18/2011	WRLFMD	A	ASIA	Iran-05	HER-10	Bahrain		2011-10-12	cattle	MT442145	This work
EGY/1/2010	WRLFMD	A	ASIA	Iran-05	BAR-08	Egypt	Giza-Talbia	2010-10-14	not known	MT442146	This work
EGY/2/2010	WRLFMD	A	ASIA	Iran-05	BAR-08	Egypt	Fayoum Al Lahoun	2010-10-15	not known	MT442147	This work
EGY/3/2010	WRLFMD	A	ASIA	Iran-05	BAR-08	Egypt	Fayoum Al Lahoun	2010-10-15	not known	MT442148	This work
EGY/2/2011	WRLFMD	A	ASIA	Iran-05	BAR-08	Egypt	6 Oct.Gov. Nahia	2011-01-09	not known	MT442149	This work
EGY/5/2011	WRLFMD	A	ASIA	Iran-05	BAR-08	Egypt	Cairo-Ale4x-desert Road	2011-04-11	not known	MT442150	This work
EGY/8/2011	WRLFMD	A	ASIA	Iran-05	BAR-08	Egypt	Beni Suif Ahnasia	2011-05-19	not known	MT442151	This work
EGY/9/2011	WRLFMD	A	ASIA	Iran-05	BAR-08	Egypt	Suze- Amer	2011-06-14	not known	MT442152	This work
EGY/3/2013	WRLFMD	A	ASIA	Iran-05	BAR-08	Egypt	Shobra, Quesna, Monofia, Delta region	2013-01-08	cattle	MT442153	This work
EGY/5/2013	WRLFMD	A	ASIA	Iran-05	BAR-08	Egypt	Gerbal, Damanhor, Behaira, Delta region	2013-03-31	cattle	MT442154	This work
EGY/6/2013	WRLFMD	A	ASIA	Iran-05	BAR-08	Egypt	Rowina, Kafr Elsheikh, Kafr Elsheikh, Delta region	2013-02-04	water buffalo	MT442155	This work
EGY/11/2013	WRLFMD	A	ASIA	Iran-05	BAR-08	Egypt	Damtio, Damanhor, Behaira, Delta region	2013-02-23	cattle	MT442156	This work
EGY/12/2013	WRLFMD	A	ASIA	Iran-05	BAR-08	Egypt	Kom Elzebdia, Damanhor, Behaira, Delta region	2013-02-24	water buffalo	MT442157	This work
EGY/13/2013	WRLFMD	A	ASIA	Iran-05	BAR-08	Egypt	Mashet, Menia, Menia, Middle Egypt	2013-03-11	cattle	MT442158	This work
EGY/14/2013	WRLFMD	A	ASIA	Iran-05	BAR-08	Egypt	Tanbasha, Berkat Elsabh, Monofia, Delta region	2013-03-19	cattle	MT442159	This work
EGY/15/2013	WRLFMD	A	ASIA	Iran-05	BAR-08	Egypt	Elhoria, Abohamad, Sharkia, Delta region	2013-03-20	cattle	MT442160	This work
EGY/17/2013	WRLFMD	A	ASIA	Iran-05	BAR-08	Egypt	Khose, Qena, Upper Egypt	2013-04-07	cattle	MT442161	This work
EGY/19/2013	WRLFMD	A	ASIA	Iran-05	BAR-08	Egypt	Elbangar, Elhamam, Mattroh, Western Region	2013-04-09	cattle	MT442162	This work
EGY/21/2013	WRLFMD	A	ASIA	Iran-05	BAR-08	Egypt	El Mashroa, El Ganain, Suez	2013-02-11	cattle	MT442163	This work
EGY/22/2013	WRLFMD	A	ASIA	Iran-05	BAR-08	Egypt	Orabi, El Ameria, Alexandria	2013-10-05	cattle	MT442164	This work
EGY/30/2013	WRLFMD	A	ASIA	Iran-05	BAR-08	Egypt	Horia, Abohamad, Sharkia	2013-03-20	cattle	MT442165	This work
EGY/31/2013	WRLFMD	A	ASIA	Iran-05	BAR-08	Egypt	Horia, Abohamad, Sharkia	2013-03-20	cattle	MT442166	This work
EGY/31/2014	WRLFMD	A	ASIA	Iran-05	BAR-08	Egypt	Samasta, Banisuif	2014-05-28	cattle	MT442167	This work
IRN/32/2001	WRLFMD	A	ASIA	unnamed	unnamed	Iran	Pakduskt, Fashufoy, Tehran	2001-09-03	cattle	FJ755017	19432637
IRN/34/2001	WRLFMD	A	ASIA	unnamed	unnamed	Iran	Hayrone, Esfahan	2001-09-19	cattle	EU414526	18278548
IRN/2/2002	WRLFMD	A	ASIA	unnamed	unnamed	Iran	Eslam-Shahr, Tehran	2002-10-21	cattle	EU414527	18278548
IRN/7/2003	WRLFMD	A	ASIA	unnamed	unnamed	Iran	Qom	2003-01-10	not known	EU414528	18278548
IRN/22/2003	WRLFMD	A	ASIA	Iran-05	unnamed	Iran	Shahr-Banak, Kerman	2003-04-27	cattle	MT442168	This work
IRN/26/2003	WRLFMD	A	ASIA	Iran-05	unnamed	Iran	Baharan Dasht, Taft, Yazd	2003-05-15	cattle	MT442169	This work
IRN/41/2003	WRLFMD	A	ASIA	Iran-05	unnamed	Iran	Khamseh, Dam Shahr, Qom	2003-06-10	cattle	FJ755020	19432637
IRN/7/2004	WRLFMD	A	ASIA	Iran-05	unnamed	Iran	Bagh-B, Zahedan, Sistan and Baluchestan	2004-07-16	cattle	EU414530	18278548
IRN/1/2005	WRLFMD	A	ASIA	Iran-05	unnamed	Iran	Qom	2005-04-04	cattle	EF208769	18258017
IRN/2/2005	WRLFMD	A	ASIA	Iran-05	unnamed	Iran	Qom	2005-04-05	cattle	FJ755023	19432637
IRN/4/2005	WRLFMD	A	ASIA	Iran-05	unnamed	Iran	Qom	2005-04-11	not known	FJ755024	19432637
IRN/5/2005	WRLFMD	A	ASIA	Iran-05	unnamed	Iran	Markazy	2005-04-20	cattle	FJ755025	19432637
IRN/7/2005	WRLFMD	A	ASIA	Iran-05	unnamed	Iran	Bavanat, Fars	2005-05-15	sheep	FJ755026	19432637
IRN/10/2005	WRLFMD	A	ASIA	Iran-05	unnamed	Iran	Khoramdareh, Zanjan	2005-05-28	cattle	FJ755027	19432637
IRN/13/2005	WRLFMD	A	ASIA	Iran-05	unnamed	Iran	Ijrod, Zanjan	2005-05-30	cattle	FJ755028	19432637
IRN/14/2005	WRLFMD	A	ASIA	Iran-05	unnamed	Iran	Abhar, Zanjan	2005-06-01	cattle	FJ755029	19432637
IRN/16/2005	WRLFMD	A	ASIA	Iran-05	unnamed	Iran	Zanjan	2005-06-07	cattle	FJ755030	19432637
IRN/18/2005	WRLFMD	A	ASIA	Iran-05	unnamed	Iran	Zanjan	2005-06-12	cattle	FJ755032	19432637
IRN/22/2005	WRLFMD	A	ASIA	Iran-05	unnamed	Iran	Kordestan	2005-08-11	cattle	FJ755033	19432637
IRN/24/2005	WRLFMD	A	ASIA	Iran-05	unnamed	Iran	Brojerd, Lorestan	2005-08-11	cattle	FJ755034	19432637
IRN/25/2005	WRLFMD	A	ASIA	Iran-05	unnamed	Iran	Fieh-Khorosi, Shadegan, Khozestan	2005-08-13	cattle	FJ755035	19432637
IRN/26/2005	WRLFMD	A	ASIA	Iran-05	unnamed	Iran	Tarom, Zanjan	2005-08-15	cattle	FJ755036	19432637
IRN/27/2005	WRLFMD	A	ASIA	Iran-05	unnamed	Iran	Kordestan	2005-08-20	cattle	FJ755037	19432637
IRN/28/2005	WRLFMD	A	ASIA	Iran-05	unnamed	Iran	Sarab, East Azerbaijan	2005-08-21	cattle	FJ755038	19432637
IRN/29/2005	WRLFMD	A	ASIA	Iran-05	unnamed	Iran	Sarab, East Azerbaijan	2005-08-21	cattle	FJ755039	19432637
IRN/30/2005	WRLFMD	A	ASIA	Iran-05	unnamed	Iran	Qom	2005-08-21	cattle	FJ755040	19432637
IRN/31/2005	WRLFMD	A	ASIA	Iran-05	unnamed	Iran	West Azerbaijan	2005-08-24	cattle	FJ755041	19432637
IRN/33/2005	WRLFMD	A	ASIA	Iran-05	unnamed	Iran	Najafabad, Esfahan	2005-10-05	cattle	FJ755042	19432637
IRN/34/2005	WRLFMD	A	ASIA	Iran-05	unnamed	Iran	Shirvan, Brojerd, Lorestan	2005-10-08	cattle	FJ755043	19432637
IRN/36/2005	WRLFMD	A	ASIA	Iran-05	unnamed	Iran	Roniz-Sofla, Estahban, Fars	2005-10-08	cattle	FJ755044	19432637
IRN/38/2005	WRLFMD	A	ASIA	Iran-05	unnamed	Iran	Amir-Abad, Bokan, West Azerbaijan	2005-10-12	cattle	FJ755045	19432637
IRN/39/2005	WRLFMD	A	ASIA	Iran-05	unnamed	Iran	Amir-Abad, Bokan, West Azerbaijan	2005-10-12	cattle	FJ755046	19432637
IRN/40/2005	WRLFMD	A	ASIA	Iran-05	unnamed	Iran	Sherkat Azadeghan, Arak, Markasi	2005-10-12	cattle	FJ755047	19432637
IRN/42/2005	WRLFMD	A	ASIA	Iran-05	unnamed	Iran	Hallan, Sahneh, Kermanshah	2005-10-15	cattle	FJ755048	19432637
IRN/43/2005	WRLFMD	A	ASIA	Iran-05	unnamed	Iran	Varjoy, Marraghea, East Azerbaijan	2005-10-15	cattle	FJ755049	19432637
IRN/44/2005	WRLFMD	A	ASIA	Iran-05	unnamed	Iran	Bigh-Javan, Ghare Ziaodien, West Azerbaijan	2005-10-16	cattle	FJ755050	19432637
IRN/50/2005	WRLFMD	A	ASIA	Iran-05	unnamed	Iran	Delbarijan, Brojerd, Lorestan	2005-10-23	cattle	FJ755051	19432637
IRN/51/2005	WRLFMD	A	ASIA	Iran-05	unnamed	Iran	Tolebgholi, Golfa, East Azerbaijan	2005-10-24	cattle	FJ755052	19432637
IRN/53/2005	WRLFMD	A	ASIA	Iran-05	unnamed	Iran	Haji-Abad. Gume, Gume	2005-10-30	cattle	FJ755053	19432637
IRN/54/2005	WRLFMD	A	ASIA	Iran-05	unnamed	Iran	Damshahr, Gume, Gume	2005-10-30	cattle	FJ755054	19432637
IRN/55/2005	WRLFMD	A	ASIA	Iran-05	unnamed	Iran	Damshahr, Gume, Gume	2005-11-09	cattle	FJ755055	19432637
IRN/5/2006	WRLFMD	A	ASIA	Iran-05	unnamed	Iran	Ali-Abad, Esldmshar, Tehran	2006-04-18	cattle	FJ755056	19432637
IRN/7/2006	WRLFMD	A	ASIA	Iran-05	unnamed	Iran	Ghaihdrijan. Falavarjan, Esfahan	2006-04-23	cattle	FJ755057	19432637
IRN/54/2006	WRLFMD	A	ASIA	Iran-05	unnamed	Iran	Sirk-Mazrdeh, Dahaghan, Isfahan	11/2006	cattle	FJ755058	19432637
IRN/57/2006	WRLFMD	A	ASIA	Iran-05	unnamed	Iran	Sirk-Mazrdeh, Dahaghan, Isfahan	11/2006	cattle	FJ755059	19432637
IRN/3/2007	WRLFMD	A	ASIA	Iran-05	AFG-07	Iran	Amany Pain, Buiv Zahra (probably Booin Zahra), Gozvin (probably Qazvin)	2007-01-24	cattle	FJ755060	19432637
IRN/15/2007	WRLFMD	A	ASIA	Iran-05	AFG-07	Iran	Ardokon, Yazd	2007-02-20	goats	FJ755061	19432637
IRN/36/2007	WRLFMD	A	ASIA	Iran-05	unnamed	Iran	Sistan and Baluchestan	2007-10-01	cattle	FJ755062	19432637
IRN/37/2007	WRLFMD	A	ASIA	Iran-05	unnamed	Iran	Sistan and Baluchestan	2007-10-01	cattle	FJ755063	19432637
IRN/38/2007	WRLFMD	A	ASIA	Iran-05	AFG-07	Iran	Sistan and Baluchestan	2007-10-01	cattle	FJ755064	19432637
IRN/39/2007	WRLFMD	A	ASIA	Iran-05	AFG-07	Iran	Sistan and Baluchestan	2007-10-01	cattle	FJ755065	19432637
IRN/1/2008	WRLFMD	A	ASIA	Iran-05	AFG-07	Iran	Kordestan	2008	not known	FJ755066	19432637
IRN/4/2008	WRLFMD	A	ASIA	Iran-05	AFG-07	Iran	Qom	2008	not known	FJ755067	19432637
IRN/5/2008	WRLFMD	A	ASIA	Iran-05	AFG-07	Iran	Qom	2008	not known	FJ755068	19432637
IRN/1/2009	WRLFMD	A	ASIA	Iran-05	AFG-07	Iran	Qom	2009	not known	MT442170	This work
IRN/2/2009	WRLFMD	A	ASIA	Iran-05	BAR-08	Iran	West Azerbaijan	2009	not known	MT442171	This work
IRN/3/2009	WRLFMD	A	ASIA	Iran-05	BAR-08	Iran	Khorasan Razavi	2009	not known	MT442172	This work
IRN/4/2009	WRLFMD	A	ASIA	Iran-05	AFG-07	Iran	Esfahan	2009	not known	MT442173	This work
IRN/5/2009	WRLFMD	A	ASIA	Iran-05	BAR-08	Iran	Khorasan Razavi	2009	not known	MT442174	This work
IRN/6/2009	WRLFMD	A	ASIA	Iran-05	BAR-08	Iran	Khorasan Razavi	2009	not known	MT442175	This work
IRN/8/2009	WRLFMD	A	ASIA	Iran-05	BAR-08	Iran	Qazvin	2009	not known	MT442176	This work
IRN/9/2009	WRLFMD	A	ASIA	Iran-05	AFG-07	Iran	Markazi	2009	not known	MT442177	This work
IRN/10/2009	WRLFMD	A	ASIA	Iran-05	BAR-08	Iran	Gilan	2009	not known	MT442178	This work
IRN/11/2009	WRLFMD	A	ASIA	Iran-05	BAR-08	Iran	East Azerbaijan	2009	not known	MT442179	This work
IRN/12/2009	WRLFMD	A	ASIA	Iran-05	BAR-08	Iran	East Azerbaijan	2009	not known	MT442180	This work
IRN/13/2009	WRLFMD	A	ASIA	Iran-05	BAR-08	Iran	East Azerbaijan	2009	not known	MT442181	This work
IRN/15/2009	WRLFMD	A	ASIA	Iran-05	AFG-07	Iran	Qazvin	2009	not known	MT442182	This work
IRN/16/2009	WRLFMD	A	ASIA	Iran-05	BAR-08	Iran	East Azerbaijan	2009	not known	MT442183	This work
IRN/17/2009	WRLFMD	A	ASIA	Iran-05	AFG-07	Iran	Esfahan	2009	not known	MT442184	This work
IRN/18/2009	WRLFMD	A	ASIA	Iran-05	BAR-08	Iran	Gilan	2009	not known	MT442185	This work
IRN/19/2009	WRLFMD	A	ASIA	Iran-05	BAR-08	Iran	East Azerbaijan	2009	not known	MT442186	This work
IRN/20/2009	WRLFMD	A	ASIA	Iran-05	AFG-07	Iran	Sistan and Baluchestan	2009	not known	MT442187	This work
IRN/21/2009	WRLFMD	A	ASIA	Iran-05	BAR-08	Iran	West Azerbaijan	2009	not known	MT442188	This work
IRN/22/2009	WRLFMD	A	ASIA	Iran-05	BAR-08	Iran	West Azerbaijan	2009	not known	MT442189	This work
IRN/23/2009	WRLFMD	A	ASIA	Iran-05	BAR-08	Iran	Tehran	2009	not known	MT442190	This work
IRN/24/2009	WRLFMD	A	ASIA	Iran-05	BAR-08	Iran	Tehran	2009	not known	MT442191	This work
IRN/25/2009	WRLFMD	A	ASIA	Iran-05	BAR-08	Iran	Kerman	2009	not known	MT442192	This work
IRN/26/2009	WRLFMD	A	ASIA	Iran-05	AFG-07	Iran	Qom	2009	not known	MT442193	This work
IRN/27/2009	WRLFMD	A	ASIA	Iran-05	BAR-08	Iran		2009	not known	MT442194	This work
IRN/28/2009	WRLFMD	A	ASIA	Iran-05	BAR-08	Iran		2009	not known	MT442195	This work
IRN/29/2009	WRLFMD	A	ASIA	Iran-05	BAR-08	Iran		2009	not known	MT442196	This work
IRN/30/2009	WRLFMD	A	ASIA	Iran-05	AFG-07	Iran	Khanghah, Talesh, Gilan	2009-04-10	cattle	MT442197	This work
IRN/32/2009	WRLFMD	A	ASIA	Iran-05	BAR-08	Iran	Karochin, Kalibar, East Azerbaijan	2009-04-20	cattle	MT442198	This work
IRN/36/2009	WRLFMD	A	ASIA	Iran-05	AFG-07	Iran	Divandareh, Kordestan	2009-05-06	cattle	MT442199	This work
IRN/37/2009	WRLFMD	A	ASIA	Iran-05	BAR-08	Iran	Bigar, Kordestan	2009-05-03	cattle	MT442200	This work
IRN/39/2009	WRLFMD	A	ASIA	Iran-05	AFG-07	Iran	Agha Kandi, Bilesavar, Ardabil	2009-05-14	cattle	MT442201	This work
IRN/44/2009	WRLFMD	A	ASIA	Iran-05	AFG-07	Iran	Arablou, Romieh, West Azerbaijan	2009-01-01	not known	MT442202	This work
IRN/50/2009	WRLFMD	A	ASIA	Iran-05	AFG-07	Iran	Sonak, Tonekabon, Mazandaran	2009-07-16	cattle	MT442203	This work
IRN/53/2009	WRLFMD	A	ASIA	Iran-05	AFG-07	Iran	Khandizej, Khoy, West Azar	2009-07-20	cattle	MT442204	This work
IRN/55/2009	WRLFMD	A	ASIA	Iran-05	AFG-07	Iran	Khominishahr, Esfahan	2009-07-23	cattle	MT442205	This work
IRN/59/2009	WRLFMD	A	ASIA	Iran-05	AFG-07	Iran	Shahreza, Esfahan	2009-07-27	cattle	MT442206	This work
IRN/63/2009	WRLFMD	A	ASIA	Iran-05	BAR-08	Iran	Qom	2009-08-02	cattle	MT442207	This work
IRN/67/2009	WRLFMD	A	ASIA	Iran-05	AFG-07	Iran	Akbar, Shastar, Khuzestan	2009-09-01	sheep	MT442208	This work
IRN/73/2009	WRLFMD	A	ASIA	Iran-05	AFG-07	Iran	Rashidi, Bam, Kermah	2009-01-01	not known	MT442209	This work
IRN/78/2009	WRLFMD	A	ASIA	Iran-05	FAR-09	Iran	Shiraz, Fars	2009-11-04	not known	KY091291	28332654
IRN/7/2010	WRLFMD	A	ASIA	Iran-05	AFG-07	Iran	Golpqayeghan, Esfahan	2010-01-20	not known	MT442210	This work
IRN/9/2010	WRLFMD	A	ASIA	Iran-05	ESF-10	Iran	Esfahan, Esfahan	2010-01-23	cattle	KY091290	28332654
IRN/36/2010	WRLFMD	A	ASIA	Iran-05	BAR-08	Iran	Sardasht, West Azerbaijan	2010-03-27	cattle	MT442211	This work
IRN/73/2010	WRLFMD	A	ASIA	Iran-05	AFG-07	Iran	Gilan	2010-04-09	cattle	MT442212	This work
IRN/80/2010	WRLFMD	A	ASIA	Iran-05	AFG-07	Iran	Semnan	2010-04-11	cattle	MT442213	This work
IRN/108/2010	WRLFMD	A	ASIA	Iran-05	AFG-07	Iran	West Azerbaijan	2010-04-18	cattle	MT442214	This work
IRN/119/2010	WRLFMD	A	ASIA	Iran-05	AFG-07	Iran	East Azerbaijan	2010-04-20	cattle	MT442215	This work
IRN/125/2010	WRLFMD	A	ASIA	Iran-05	SIS-10	Iran	Sistan and Baluchistan	2010-04-21	cattle	KY091296	28332654
IRN/134/2010	WRLFMD	A	ASIA	Iran-05	HER-10	Iran	Sistan and Baluchistan	2010-04-23	cattle	MT442216	This work
IRN/151/2010	WRLFMD	A	ASIA	Iran-05	SIS-10	Iran	Hormozgan	2010-04-27	cattle	MT442217	This work
IRN/176/2010	WRLFMD	A	ASIA	Iran-05	AFG-07	Iran	Qom	2010-08-02	cattle	MT442218	This work
IRN/177/2010	WRLFMD	A	ASIA	Iran-05	FAR-09	Iran	Qom	2010-08-02	cattle	MT442219	This work
IRN/185/2010	WRLFMD	A	ASIA	Iran-05	FAR-09	Iran	Qom	2010-08-28	cattle	MT442220	This work
IRN/188/2010	WRLFMD	A	ASIA	Iran-05	FAR-09	Iran	Tehran	2010-09-12	cattle	MT442221	This work
IRN/195/2010	WRLFMD	A	ASIA	Iran-05	SIS-10	Iran	Damshahr, Qom	2010-07-29	cattle	MT442222	This work
IRN/197/2010	WRLFMD	A	ASIA	Iran-05	FAR-09	Iran	Kerman	2010-08-08	cattle	MT442223	This work
IRN/200/2010	WRLFMD	A	ASIA	Iran-05	FAR-09	Iran	Qom	2010-08-23	cattle	MT442224	This work
IRN/201/2010	WRLFMD	A	ASIA	Iran-05	FAR-09	Iran	Qom	2010-08-23	cattle	MT442225	This work
IRN/212/2010	WRLFMD	A	ASIA	Iran-05	SIS-10	Iran	Damshahr, Qom	2010-10-05	cattle	MT442226	This work
IRN/213/2010	WRLFMD	A	ASIA	Iran-05	SIS-10	Iran	Damshahr, Qom	2010-10-05	cattle	MT442227	This work
IRN/214/2010	WRLFMD	A	ASIA	Iran-05	SIS-10	Iran	Damshahr, Qom	2010-10-05	cattle	MT442228	This work
IRN/215/2010	WRLFMD	A	ASIA	Iran-05	HER-10	Iran	West Azerbaijan	2010-10-10	cattle	MT442229	This work
IRN/1/2011	WRLFMD	A	ASIA	Iran-05	FAR-11	Iran	Fasa, Fars	2011-01-02	cattle	KY091292	28332654
IRN/4/2011	WRLFMD	A	ASIA	Iran-05	SIS-10	Iran	Farsan, Chaharmahal and Bakhtiari	2011-01-04	cattle	MT442230	This work
IRN/5/2011	WRLFMD	A	ASIA	Iran-05	SIS-10	Iran	Yazd	2011-01-04	cattle	MT442231	This work
IRN/7/2011	WRLFMD	A	ASIA	Iran-05	HER-10	Iran	Shushtar, Khozestan	2011-01-05	cattle	MT442232	This work
IRN/8/2011	WRLFMD	A	ASIA	Iran-05	HER-10	Iran	Qom	2011-01-05	cattle	MT442233	This work
IRN/9/2011	WRLFMD	A	ASIA	Iran-05	QAZ-11	Iran	Qazvin	2011-01-05	cattle	KY091295	28332654
IRN/12/2011	WRLFMD	A	ASIA	Iran-05	HER-10	Iran	Jafareyh, Qom	2011-01-08	cattle	MT442234	This work
IRN/17/2011	WRLFMD	A	ASIA	Iran-05	QAZ-11	Iran	Sarab, East Azerbaijan	2011-01-12	cattle	MT442235	This work
IRN/18/2011	WRLFMD	A	ASIA	Iran-05	SIS-10	Iran	Eslamshar, Tehran	2011-01-16	cattle	MT442236	This work
IRN/20/2011	WRLFMD	A	ASIA	Iran-05	SIS-10	Iran	Robatkarim, Tehran	2011-01-18	cattle	MT442237	This work
IRN/23/2011	WRLFMD	A	ASIA	Iran-05	HER-10	Iran	Fars	2011-01-10	cattle	MT442238	This work
IRN/24/2011	WRLFMD	A	ASIA	Iran-05	SIS-10	Iran	Varamin, Tehran	2011-01-13	cattle	MT442239	This work
IRN/27/2011	WRLFMD	A	ASIA	Iran-05	ESF-10	Iran	Tehran	2011-01-20	cattle	MT442240	This work
IRN/30/2011	WRLFMD	A	ASIA	Iran-05	SIS-10	Iran	Qom	2011-01-23	cattle	MT442241	This work
IRN/31/2011	WRLFMD	A	ASIA	Iran-05	QAZ-11	Iran	Ardabil	2011-01-25	cattle	MT442242	This work
IRN/32/2011	WRLFMD	A	ASIA	Iran-05	HER-10	Iran	South Khorasan	2011-01-27	cattle	MT442243	This work
IRN/36/2011	WRLFMD	A	ASIA	Iran-05	HER-10	Iran	Kermanshah	2011-02-07	cattle	MT442244	This work
IRN/37/2011	WRLFMD	A	ASIA	Iran-05	HER-10	Iran	Khozestan	2011-02-09	cattle	MT442245	This work
IRN/40/2011	WRLFMD	A	ASIA	Iran-05	QAZ-11	Iran	Gilan	2011-02-16	cattle	MT442246	This work
IRN/41/2011	WRLFMD	A	ASIA	Iran-05	HER-10	Iran	Natanz, Esfahan	2011-02-16	cattle	MT442247	This work
IRN/45/2011	WRLFMD	A	ASIA	Iran-05	QAZ-11	Iran	East Azerbaijan	2011-02-20	cattle	MT442248	This work
IRN/51/2011	WRLFMD	A	ASIA	Iran-05	QAZ-11	Iran	Gilan	2011-01-01	cattle	MT442249	This work
IRN/52/2011	WRLFMD	A	ASIA	Iran-05	SIS-10	Iran		2011-01-01	cattle	MT442250	This work
IRN/53/2011	WRLFMD	A	ASIA	Iran-05	HER-10	Iran	Lorestan	2011-01-01	cattle	MT442251	This work
IRN/55/2011	WRLFMD	A	ASIA	Iran-05	SIS-10	Iran	Esfahan	2011-10-08	cattle	MT442252	This work
IRN/63/2011	WRLFMD	A	ASIA	Iran-05	HER-10	Iran	Fars	2011-11-13	cattle	MT442253	This work
IRN/65/2011	WRLFMD	A	ASIA	Iran-05	SIS-10	Iran	West Azerbaijan	2011-11-18	cattle	MT442254	This work
IRN/68/2011	WRLFMD	A	ASIA	Iran-05	SIS-10	Iran	West Azerbaijan	2011-11-21	cattle	MT442255	This work
IRN/69/2011	WRLFMD	A	ASIA	Iran-05	SIS-10	Iran	West Azerbaijan	2011-11-21	cattle	KT223557	This work
IRN/5/2012	WRLFMD	A	ASIA	Iran-05	HER-10	Iran	Fars	2012-01-03	cattle	MT442256	This work
IRN/8/2012	WRLFMD	A	ASIA	Iran-05	HER-10	Iran	Marvdasht, Fars	2012-01-12	cattle	MT442257	This work
IRN/11/2012	WRLFMD	A	ASIA	Iran-05	HER-10	Iran	Marvdasht, Fars	2012-01-26	cattle	MT442258	This work
IRN/12/2012	WRLFMD	A	ASIA	Iran-05	HER-10	Iran	Marvdasht, Fars	2012-01-26	cattle	KT223558	This work
IRN/15/2012	WRLFMD	A	ASIA	Iran-05	SIS-12	Iran	Zahedan, Sistan and Baluchestan	2012-06-24	cattle	KY091297	28332654
IRN/16/2012	WRLFMD	A	ASIA	Iran-05	SIS-12	Iran	Zahedan, Sistan and Baluchestan	2012-06-24	cattle	MT442259	This work
IRN/17/2012	WRLFMD	A	ASIA	Iran-05	SIS-12	Iran	Sistan and Baluchestan	2012-06-26	cattle	MT442260	This work
IRN/18/2012	WRLFMD	A	ASIA	Iran-05	SIS-12	Iran	Sistan and Baluchestan	2012-06-28	cattle	MT442261	This work
IRN/20/2012	WRLFMD	A	ASIA	Iran-05	SIS-12	Iran	Sistan and Baluchestan	2012-06-30	cattle	KT223559	This work
IRN/22/2012	WRLFMD	A	ASIA	Iran-05	SIS-10	Iran	Qom	2012-07-09	cattle	MT442262	This work
IRN/24/2012	WRLFMD	A	ASIA	Iran-05	SIS-10	Iran	Tehran	2012-10-09	cattle	MT442263	This work
IRN/25/2012	WRLFMD	A	ASIA	Iran-05	SIS-12	Iran	Tehran	2012-10-25	cattle	MT442264	This work
IRN/28/2012	WRLFMD	A	ASIA	Iran-05	SIS-12	Iran	Sistan and Baluchestan	2012-11-04	cattle	MT442265	This work
IRN/29/2012	WRLFMD	A	ASIA	Iran-05	SIS-12	Iran	Sistan and Baluchestan	2012-11-04	cattle	MT442266	This work
IRN/30/2012	WRLFMD	A	ASIA	Iran-05	SIS-12	Iran	Mazandaran	2012-11-05	cattle	MT442267	This work
IRN/31/2012	WRLFMD	A	ASIA	Iran-05	SIS-10	Iran	Khozestan	2012-11-06	cattle	MT442268	This work
IRN/32/2012	WRLFMD	A	ASIA	Iran-05	SIS-10	Iran	Yazd	2012-11-08	cattle	MT442269	This work
IRN/33/2012	WRLFMD	A	ASIA	Iran-05	SIS-12	Iran	Esfahan	2012-11-17	cattle	MT442270	This work
IRN/34/2012	WRLFMD	A	ASIA	Iran-05	AFG-07	Iran	Hormozgan	2012-11-17	cattle	MT442271	This work
IRN/35/2012	WRLFMD	A	ASIA	Iran-05	SIS-12	Iran	Qom	2012-12-18	cattle	MT442272	This work
IRN/37/2012	WRLFMD	A	ASIA	Iran-05	SIS-10	Iran	Alborz	2012-12-24	cattle	MT442273	This work
IRN/1/2013	WRLFMD	A	ASIA	Iran-05	SIS-10	Iran	Tehran	2013-01-01	cattle	MT442274	This work
IRN/3/2013	WRLFMD	A	ASIA	Iran-05	SIS-10	Iran	East Azerbaijan	2013-01-01	cattle	MT442275	This work
IRN/4/2013	WRLFMD	A	ASIA	Iran-05	SIS-10	Iran	Alborz	2013-01-01	cattle	MT442276	This work
IRN/5/2013	WRLFMD	A	ASIA	Iran-05	SIS-10	Iran	Ardabil	2013-01-01	cattle	MT442277	This work
IRN/6/2013	WRLFMD	A	ASIA	Iran-05	SIS-10	Iran	East Azerbaijan	2013-01-01	cattle	MT442278	This work
IRN/7/2013	WRLFMD	A	ASIA	Iran-05	SIS-10	Iran	Ardabil	2013-01-01	cattle	MT442279	This work
IRN/10/2013	WRLFMD	A	ASIA	Iran-05	SIS-10	Iran	Tehran	2013-01-01	cattle	MT442280	This work
IRN/18/2013	WRLFMD	A	ASIA	Iran-05	SIS-10	Iran	Hamedan	2013-10-14	cattle	MT442281	This work
IRN/20/2013	WRLFMD	A	ASIA	Iran-05	SIS-10	Iran	Tehran	2013-11-12	cattle	MT442282	This work
IRN/24/2013	WRLFMD	A	ASIA	Iran-05	FAR-11	Iran	Hormozgan	2013-12-05	goat	MT442283	This work
IRN/25/2013	WRLFMD	A	ASIA	Iran-05	SIS-10	Iran	Qom	2013-12-05	cattle	MT442284	This work
IRN/27/2013	WRLFMD	A	ASIA	Iran-05	SIS-13	Iran	Sistan and Baluchestan	2013-12-12	cattle	MT442285	This work
IRN/28/2013	WRLFMD	A	ASIA	Iran-05	SIS-13	Iran	Sistan and Baluchestan	2013-12-12	cattle	MT442286	This work
IRN/32/2013	WRLFMD	A	ASIA	Iran-05	SIS-10	Iran	Semnan	2013-12-26	cattle	MT442287	This work
IRN/33/2013	WRLFMD	A	ASIA	Iran-05	SIS-10	Iran	Khuzestan	2013-12-28	cattle	MT442288	This work
IRN/34/2013	WRLFMD	A	ASIA	Iran-05	SIS-10	Iran	Esfahan	2013-12-30	cattle	MT442289	This work
IRN/2/2014	WRLFMD	A	ASIA	Iran-05	SIS-10	Iran	Alborz	2014-01-06	cattle	MT442290	This work
IRN/3/2014	WRLFMD	A	ASIA	Iran-05	FAR-11	Iran	Markazi	2014-01-06	cattle	MT442291	This work
IRN/4/2014	WRLFMD	A	ASIA	Iran-05	SIS-10	Iran	Tehran	2014-01-06	cattle	MT442292	This work
IRN/5/2014	WRLFMD	A	ASIA	Iran-05	SIS-10	Iran	Mazandaran	2014-01-06	cattle	MT442293	This work
IRN/6/2014	WRLFMD	A	ASIA	Iran-05	FAR-11	Iran	Qom	2014-01-12	bovine	MT442294	This work
IRN/7/2014	WRLFMD	A	ASIA	Iran-05	SIS-10	Iran	Tehran	2014-01-14	cattle	MT442295	This work
IRN/8/2014	WRLFMD	A	ASIA	Iran-05	SIS-10	Iran	Alborz	2014-01-14	cattle	MT442296	This work
IRN/9/2014	WRLFMD	A	ASIA	Iran-05	SIS-10	Iran	Tehran	2014-01-15	cattle	MT442297	This work
IRN/10/2014	WRLFMD	A	ASIA	Iran-05	SIS-10	Iran	Qom	2014-01-15	bovine	MT442298	This work
IRN/5/2015	WRLFMD	A	ASIA	Iran-05	SIS-13	Iran	Ardebil	2015-05-25	cattle	MT442299	This work
IRN/9/2015	WRLFMD	A	ASIA	Iran-05	SIS-10	Iran	Markazy	2015-09-12	cattle	MT442300	This work
IRN/10/2015	WRLFMD	A	ASIA	Iran-05	SIS-10	Iran	East Azerbaijan	2015-09-12	cattle	MT442301	This work
IRN/19/2015	WRLFMD	A	ASIA	Iran-05	SIS-10	Iran	Tehran	2015-10-15	cattle	MT442302	This work
IRN/24/2015	WRLFMD	A	ASIA	Iran-05	SIS-10	Iran	Qom	2015-10-26	cattle	MT442303	This work
IRN/6/2016	WRLFMD	A	ASIA	Iran-05	SIS-10	Iran	East Azerbaijan	2016-01-06	cattle	MT442304	This work
IRN/34/2016	WRLFMD	A	ASIA	Iran-05	SIS-13	Iran	Mahmood abad, Qom	2016-12-06	cattle	MT442305	This work
IRN/2/2017	WRLFMD	A	ASIA	Iran-05	SIS-13	Iran	Dam shahr, Qom	2017-01-07	cattle	MT442306	This work
IRN/6/2017	WRLFMD	A	ASIA	Iran-05	SIS-13	Iran	Jaligh, East Azerbaijan	2017-01-25	sheep	MT442307	This work
IRN/7/2017	WRLFMD	A	ASIA	Iran-05	FAR-11	Iran	Abasi complex, Sistan & Baluchestan	2017-01-31	cattle	MT442308	This work
IRN/9/2017	WRLFMD	A	ASIA	Iran-05	SIS-13	Iran	Ghale sadri, Qom	2017-02-15	cattle	MT442309	This work
IRN/10/2017	WRLFMD	A	ASIA	Iran-05	SIS-13	Iran	Dam shahr, Qom	2017-02-20	cattle	MT442310	This work
IRN/13/2017	WRLFMD	A	ASIA	Iran-05	SIS-13	Iran	Bager abad, Qom	2017-02-25	sheep	MT442311	This work
IRN/2/2018	WRLFMD	A	ASIA	Iran-05	SIS-13	Iran	Kerman, Kerman	2018-01-06	cattle	MT442312	This work
IRN/3/2018	WRLFMD	A	ASIA	Iran-05	SIS-13	Iran	Esfahan, Esfahan	2018-01-09	cattle	MT442313	This work
IRN/4/2018a	WRLFMD	A	ASIA	Iran-05	SIS-13	Iran	Mirjaveh, Sistan & Bluchestan	2018-01-14	cattle	MT442314	This work
IRN/4/2018b	WRLFMD	A	ASIA	Iran-05	SIS-13	Iran	Mirjaveh, Sistan & Bluchestan	2018-01-14	cattle	MT442315	This work
IRN/6/2018	WRLFMD	A	ASIA	Iran-05	SIS-13	Iran	Rafsanjan, Kerman	2018-01-20	cattle	MT442316	This work
IRN/10/2018	WRLFMD	A	ASIA	Iran-05	SIS-13	Iran	Abyek, Qazvin	2018-01-25	cattle	MT442317	This work
IRN/18/2018	WRLFMD	A	ASIA	Iran-05	SIS-13	Iran	Osku, East Azerbaijan	2018-02-01	cattle	MT442318	This work
IRN/23/2018	WRLFMD	A	ASIA	Iran-05	SIS-13	Iran	BirJand, South Khorasan	2018-02-12	cattle	MT442319	This work
IRQ/9/2009	WRLFMD	A	ASIA	Iran-05	BAR-08	Iraq	Alrumatha, hay Alhussain, Al Muthanna	2009-01-15	cattle	MT442320	This work
IRQ/10/2009	WRLFMD	A	ASIA	Iran-05	BAR-08	Iraq	Alrumatha, hay Alhussain, Al Muthanna	2009-01-15	cattle	MT442321	This work
IRQ/11/2009	WRLFMD	A	ASIA	Iran-05	BAR-08	Iraq	Almajed, Um Aluqae, Al Muthanna	2009-01-15	cattle	MT442322	This work
IRQ/12/2009	WRLFMD	A	ASIA	Iran-05	BAR-08	Iraq	Almajed, Um Aluqae, Al Muthanna	2009-01-15	cattle	MT442323	This work
IRQ/15/2009	WRLFMD	A	ASIA	Iran-05	BAR-08	Iraq	Almajed, Um Aluqae, Al Muthanna	2009-01-15	cattle	MT442324	This work
IRQ/17/2009	WRLFMD	A	ASIA	Iran-05	BAR-08	Iraq	Almajed, Um Aluqae, Al Muthanna	2009-01-15	cattle	MT442325	This work
IRQ/19/2009	WRLFMD	A	ASIA	Iran-05	BAR-08	Iraq	Almajed, Um Aluqae, Al Muthanna	2009-01-15	cattle	MT442326	This work
IRQ/21/2009	WRLFMD	A	ASIA	Iran-05	BAR-08	Iraq	Al Markazi, Denyanyah	2009-01-12	cattle	MT442327	This work
IRQ/22/2009	WRLFMD	A	ASIA	Iran-05	BAR-08	Iraq	Al-Suwarau, Hasit	2009-01-17	cattle	MT442328	This work
IRQ/23/2009	WRLFMD	A	ASIA	Iran-05	BAR-08	Iraq	Al-Suwarau, Hasit	2009-01-24	cattle	MT442329	This work
IRQ/24/2009	WRLFMD	A	ASIA	Iran-05	BAR-08	Iraq	Al-Suwarau, Hasit	2009-02-07	cattle	MT442330	This work
4235/IRQ/2009	PIADC	A	ASIA	Iran-05	BAR-08	Iraq	Altenia, Hilla, Babil	2009-03-01	cattle	JN099688	unpublished
4234/IRQ/2009	PIADC	A	ASIA	Iran-05	BAR-08	Iraq	Finhira, Hilla, Babil	2009-03-01	cattle	JN099689	unpublished
4236/IRQ/2009	PIADC	A	ASIA	Iran-05	BAR-08	Iraq	Aljiwasim, Hilla, Babil	2009-03-01	cattle	JN099690	unpublished
4237/IRQ/2009	PIADC	A	ASIA	Iran-05	BAR-08	Iraq	Aljiwasim, Hilla, Babil	2009-03-01	cattle	JN099691	unpublished
4238/IRQ/2009	PIADC	A	ASIA	Iran-05	BAR-08	Iraq	Thiqar	2009-03-01	cattle	JN099692	unpublished
4239/IRQ/2009	PIADC	A	ASIA	Iran-05	BAR-08	Iraq	Abu-gareb, Baghdad	2009-03-01	cattle	JN099693	unpublished
4240/IRQ/2009	PIADC	A	ASIA	Iran-05	BAR-08	Iraq	Abu-gareb, Baghdad	2009-03-01	cattle	JN099694	unpublished
4244/IRQ/2009	PIADC	A	ASIA	Iran-05	BAR-08	Iraq	Sulaimaniyah	2009-03-01	cattle	JN099695	unpublished
4247/IRQ/2009	PIADC	A	ASIA	Iran-05	BAR-08	Iraq	Abu-gareb, Baghdad	2009-03-01	cattle	JN099696	unpublished
4252/IRQ/2009	PIADC	A	ASIA	Iran-05	BAR-08	Iraq	Abu-Khaseb, Basrah	2009-03-01	cattle	JN099697	unpublished
4254/IRQ/2009	PIADC	A	ASIA	Iran-05	BAR-08	Iraq	Maakal, Basrah	2009-03-01	cattle	JN099698	unpublished
4255/IRQ/2009	PIADC	A	ASIA	Iran-05	BAR-08	Iraq	Maakal, Basrah	2009-03-01	cattle	JN099699	unpublished
4256/IRQ/2009	PIADC	A	ASIA	Iran-05	BAR-08	Iraq	Maakal, Basrah	2009-03-01	cattle	JN099700	unpublished
4257/IRQ/2009	PIADC	A	ASIA	Iran-05	BAR-08	Iraq	Kumate, Missan	2009-03-01	cattle	JN099701	unpublished
4258/IRQ/2009	PIADC	A	ASIA	Iran-05	BAR-08	Iraq	Al-Batti, Thiqar	2009-03-01	cattle	JN099702	unpublished
4253/IRQ/2009	PIADC	A	ASIA	Iran-05	BAR-08	Iraq	Shat Al-Arab, Basrah	2009-03-01	cattle	JN099703	unpublished
IRQ/5/2010	WRLFMD	A	ASIA	Iran-05	SIS-10	Iraq	Baghdad	2010-09-12	cattle	MT442331	This work
IRQ/A218/2012	FMDI	A	ASIA	Iran-05	SIS-10	Iraq	Babil	2012-07-12	cattle	MW085807	This work
IRQ/A222/2012	FMDI	A	ASIA	Iran-05	SIS-10	Iraq	Missan	2012-09-07	cattle	MW085808	This work
IRQ/A223/2012	FMDI	A	ASIA	Iran-05	SIS-10	Iraq	Diyala	2012-09-24	cattle	MW085809	This work
IRQ/A233/2012	FMDI	A	ASIA	Iran-05	SIS-10	Iraq	Baghdad	2012-11-18	cattle	MW085810	This work
ISR/1/2009	WRLFMD	A	ASIA	Iran-05	BAR-08	Israel	Beit Halevi, Hadera	2009-02-02	cattle	MT442332	This work
ISR/2/2009	WRLFMD	A	ASIA	Iran-05	BAR-08	Israel	Ilut, Afula	2009-02-12	sheep	MT442333	This work
ISR/3/2009	WRLFMD	A	ASIA	Iran-05	BAR-08	Israel	Ilut, Afula	2009-02-24	cattle	MT442334	This work
ISR/4/2009	WRLFMD	A	ASIA	Iran-05	BAR-08	Israel	Shefa-'Amr, Acre	2009-02-26	cattle	MT442335	This work
ISR/5/2009	WRLFMD	A	ASIA	Iran-05	BAR-08	Israel	Arbel, Rosh Pinna	2009-02-28	sheep	MT442336	This work
ISR/6/2009	WRLFMD	A	ASIA	Iran-05	BAR-08	Israel	Ayn al-Sahla, Hadera	2009-03-08	cattle	MT442337	This work
ISR/7/2009	WRLFMD	A	ASIA	Iran-05	BAR-08	Israel	Ghrifat, Zarzir, Afula	2009-03-09	cattle	MT442338	This work
ISR/8/2009	WRLFMD	A	ASIA	Iran-05	BAR-08	Israel	Kfar Jehoshua, Afula	2009-03-15	goat	MT442339	This work
ISR/9/2009	WRLFMD	A	ASIA	Iran-05	BAR-08	Israel	Kfar Jehoshua, Afula	2009-03-17	cattle	MT442340	This work
ISR/10/2009	WRLFMD	A	ASIA	Iran-05	BAR-08	Israel	Kfar Jehoshua, Afula	2009-03-19	sheep	MT442341	This work
ISR/11/2009	WRLFMD	A	ASIA	Iran-05	BAR-08	Israel	Kfar Jehoshua, Afula	2009-03-19	cattle	MT442342	This work
ISR/12/2009	WRLFMD	A	ASIA	Iran-05	BAR-08	Israel	Kfar Jehoshua, Afula	2009-03-19	cattle	MT442343	This work
ISR/13/2009	WRLFMD	A	ASIA	Iran-05	BAR-08	Israel	Kfar Kala, Afula	2009-03-26	sheep	MT442344	This work
ISR/14/2009	WRLFMD	A	ASIA	Iran-05	BAR-08	Israel	Ghrifat, Zarzir, Afula	2009-03-28	sheep	MT442345	This work
ISR/15/2009	WRLFMD	A	ASIA	Iran-05	BAR-08	Israel	Beit She'arim, Afula	2009-03-28	cattle	MT442346	This work
ISR/16/2009	WRLFMD	A	ASIA	Iran-05	BAR-08	Israel	Daburiya, Afula	2009-04-11	sheep	MT442347	This work
ISR/17/2009	WRLFMD	A	ASIA	Iran-05	BAR-08	Israel	Kfar Jehoshua, Afula	2009-04-12	goat	MT442348	This work
ISR/18/2009	WRLFMD	A	ASIA	Iran-05	BAR-08	Israel	Shefa-'Amr, Acre	2009-04-16	cattle	MT442349	This work
ISR/20/2009	WRLFMD	A	ASIA	Iran-05	BAR-08	Israel	Kfar Tapuach	2009-06-01	goat	MT442350	This work
ISR/21/2009	WRLFMD	A	ASIA	Iran-05	BAR-08	Israel	Deer Al Asad	2009-07-12	sheep	MT442351	This work
JOR/2/2006	WRLFMD	A	ASIA	Iran-05	unnamed	Jordan	Mugar	2006-12-06	not known	FJ755078	19432637
JOR/3/2006	WRLFMD	A	ASIA	Iran-05	unnamed	Jordan	Mugar	2006-12-06	not known	FJ755079	19432637
JOR/4/2006	WRLFMD	A	ASIA	Iran-05	unnamed	Jordan	Mugar	2006-12-06	not known	FJ755080	19432637
Mainkum/KAZ/02/2012	RIBSP	A	ASIA	Iran-05	HER-10	Kazakhstan	Mainkum, Almaty province	2012-02-01	not known	JQ765588	unpublished
KUW/1/2009	WRLFMD	A	ASIA	Iran-05	BAR-08	Kuwait	Kabed	2009	cattle	MT442352	This work
KUW/2/2009	WRLFMD	A	ASIA	Iran-05	BAR-08	Kuwait	Kabed	2009	cattle	MT442353	This work
KUW/3/2009	WRLFMD	A	ASIA	Iran-05	BAR-08	Kuwait	Solybia	2009	cattle	MT442354	This work
KUW/4/2009	WRLFMD	A	ASIA	Iran-05	BAR-08	Kuwait	Solybia	2009	cattle	MT442355	This work
KUW/5/2009	WRLFMD	A	ASIA	Iran-05	BAR-08	Kuwait	Solybia	2009	cattle	MT442356	This work
KUW/6/2009	WRLFMD	A	ASIA	Iran-05	BAR-08	Kuwait	Solybia	2009	cattle	MT442357	This work
KRG/2007	ARRIAH	A	ASIA	Iran-05	unnamed	Kyrgyzstan	Alamüdün, Chuy	2007-07-31	cattle	MW085898	This work
KRG/11/2011	RIBSP	A	ASIA	Iran-05	HER-10	Kyrgyzstan	Kirgizia	2011-11-01	not known	JQ765587	unpublished
2127/Kyrgyzstan/2011	ARRIAH	A	ASIA	Iran-05	HER-10	Kyrgyzstan	Naryn, Chui region	2011-07-01	cattle	MW085899	This work
LEB/1/2009	WRLFMD	A	ASIA	Iran-05	BAR-08	Lebanon	Al Biqa, Kamed El Louz	2009-01-19	cattle	MT442358	This work
LEB/4/2009	WRLFMD	A	ASIA	Iran-05	BAR-08	Lebanon	Al Biqa, Gaza	2009-02-04	cattle	MT442359	This work
LEB/5/2009	WRLFMD	A	ASIA	Iran-05	BAR-08	Lebanon	Al Biqa, Gaza	2009-02-04	cattle	MT442360	This work
LEB/7/2009	WRLFMD	A	ASIA	Iran-05	BAR-08	Lebanon	Al Beqa, Zahle	2009-02-04	cattle	MT442361	This work
LIB/1/2009	WRLFMD	A	ASIA	Iran-05	BAR-08	Libya	Tamina, Misratah	2009-02-20	cattle	MT442362	This work
LIB/2/2009	WRLFMD	A	ASIA	Iran-05	BAR-08	Libya	Tamina, Misratah	2009-02-20	cattle	MT442363	This work
LIB/3/2009	WRLFMD	A	ASIA	Iran-05	BAR-08	Libya	Tamina, Misratah	2009-02-20	cattle	MT442364	This work
LIB/4/2009	WRLFMD	A	ASIA	Iran-05	BAR-08	Libya	Tamina, Misratah	2009-02-20	cattle	MT442365	This work
LIB/5/2009	WRLFMD	A	ASIA	Iran-05	BAR-08	Libya	Tamina, Misratah	2009-02-20	cattle	MT442366	This work
LIB/6/2009	WRLFMD	A	ASIA	Iran-05	BAR-08	Libya	Tamina, Misratah	2009-02-20	cattle	MT442367	This work
LIB/7/2009	WRLFMD	A	ASIA	Iran-05	BAR-08	Libya	Tamina, Misratah	2009-02-20	cattle	MT442368	This work
LIB/8/2009	WRLFMD	A	ASIA	Iran-05	BAR-08	Libya	Tamina, Misratah	2009-02-20	cattle	MT442369	This work
LIB/9/2009	WRLFMD	A	ASIA	Iran-05	BAR-08	Libya	Tamina, Misratah	2009-02-20	cattle	MT442370	This work
LIB/10/2009	WRLFMD	A	ASIA	Iran-05	BAR-08	Libya	Tamina, Misratah	2009-02-20	cattle	MT442371	This work
LIB/11/2009	WRLFMD	A	ASIA	Iran-05	BAR-08	Libya	Tamina, Misratah	2009-02-20	cattle	MT442372	This work
LIB/13/2009	WRLFMD	A	ASIA	Iran-05	BAR-08	Libya	Tamina, Misratah	2009-02-20	cattle	MT442373	This work
LIB/14/2009	WRLFMD	A	ASIA	Iran-05	BAR-08	Libya	Tamina, Misratah	2009-02-20	cattle	MT442374	This work
LIB/15/2009	WRLFMD	A	ASIA	Iran-05	BAR-08	Libya	Tamina, Misratah	2009-02-20	cattle	MT442375	This work
LIB/16/2009	WRLFMD	A	ASIA	Iran-05	BAR-08	Libya	Tamina, Misratah	2009-02-20	cattle	MT442376	This work
LIB/17/2009	WRLFMD	A	ASIA	Iran-05	BAR-08	Libya	Tamina, Misratah	2009-02-20	cattle	MT442377	This work
LIB/18/2009	WRLFMD	A	ASIA	Iran-05	BAR-08	Libya	Tamina, Misratah	2009-02-20	cattle	MT442378	This work
LIB/19/2009	WRLFMD	A	ASIA	Iran-05	BAR-08	Libya	Tamina, Misratah	2009-02-20	cattle	MT442379	This work
LIB/20/2009	WRLFMD	A	ASIA	Iran-05	BAR-08	Libya	Tamina, Misratah	2009-02-20	cattle	MT442380	This work
LIB/21/2009	WRLFMD	A	ASIA	Iran-05	BAR-08	Libya	Tamina, Misratah	2009-02-20	cattle	MT442381	This work
LIB/42/2009	WRLFMD	A	ASIA	Iran-05	BAR-08	Libya	Bair Trfas, Az Zawiyah	2009-02-23	cattle	MT442382	This work
LIB/43/2009	WRLFMD	A	ASIA	Iran-05	BAR-08	Libya	Bair Trfas, Az Zawiyah	2009-02-23	cattle	MT442383	This work
LIB/44/2009	WRLFMD	A	ASIA	Iran-05	BAR-08	Libya	Bair Trfas, Az Zawiyah	2009-02-23	cattle	MT442384	This work
LIB/47/2009	WRLFMD	A	ASIA	Iran-05	BAR-08	Libya	Bair Trfas, Az Zawiyah	2009-02-23	cattle	MT442385	This work
LIB/48/2009	WRLFMD	A	ASIA	Iran-05	BAR-08	Libya	Bair Trfas, Az Zawiyah	2009-02-23	cattle	MT442386	This work
LIB/50/2009	WRLFMD	A	ASIA	Iran-05	BAR-08	Libya	Bair Trfas, Az Zawiyah	2009-02-23	cattle	MT442387	This work
LIB/51/2009	WRLFMD	A	ASIA	Iran-05	BAR-08	Libya	Bair Trfas, Az Zawiyah	2009-02-23	cattle	MT442388	This work
LIB/54/2009	WRLFMD	A	ASIA	Iran-05	BAR-08	Libya	Bair Trfas, Az Zawiyah	2009-02-23	cattle	MT442389	This work
LIB/55/2009	WRLFMD	A	ASIA	Iran-05	BAR-08	Libya	Bair Trfas, Az Zawiyah	2009-02-23	cattle	MT442390	This work
LIB/56/2009	WRLFMD	A	ASIA	Iran-05	BAR-08	Libya	Bair Trfas, Az Zawiyah	2009-02-23	cattle	MT442391	This work
LIB/57/2009	WRLFMD	A	ASIA	Iran-05	BAR-08	Libya	Bair Trfas, Az Zawiyah	2009-02-23	cattle	MT442392	This work
LIB/91/2009	WRLFMD	A	ASIA	Iran-05	BAR-08	Libya	Al Hawary, Benghazi	2009-01-01	cattle	MT442393	This work
LIB/92/2009	WRLFMD	A	ASIA	Iran-05	BAR-08	Libya	Al Hawary, Benghazi	2009-01-01	cattle	MT442394	This work
LIB/93/2009	WRLFMD	A	ASIA	Iran-05	BAR-08	Libya	Al Hawary, Benghazi	2009-01-01	cattle	MT442395	This work
LIB/94/2009	WRLFMD	A	ASIA	Iran-05	BAR-08	Libya	Al Hawary, Benghazi	2009-01-01	cattle	MT442396	This work
LIB/117/2009	WRLFMD	A	ASIA	Iran-05	BAR-08	Libya		2009-03-06	cattle	MT442397	This work
PAK/1/2006	WRLFMD	A	ASIA	Iran-05	unnamed	Pakistan	Karachi	2006-01-31	cattle	FJ755082	19432637
PAK/3/2006	WRLFMD	A	ASIA	Iran-05	unnamed	Pakistan	Karachi	2006-01-31	cattle	FJ755083	19432637
PAK/5/2006	WRLFMD	A	ASIA	Iran-05	unnamed	Pakistan	Karachi	2006-01-31	cattle	FJ755084	19432637
PAK/7/2008	WRLFMD	A	ASIA	Iran-05	SIN-08	Pakistan	Sindh	2008-12-24	water buffalo	MN276047	32011088
PAK/9/2008	WRLFMD	A	ASIA	Iran-05	SIN-08	Pakistan	Sindh	2008-12-24	water buffalo	MT442398	This work
PAK/10/2008	WRLFMD	A	ASIA	Iran-05	SIN-08	Pakistan	Sindh	2008-12-24	water buffalo	MT442399	This work
PAK/12/2008	WRLFMD	A	ASIA	Iran-05	SIN-08	Pakistan	Sindh	2008-12-26	water buffalo	MT442400	This work
PAK/13/2008	WRLFMD	A	ASIA	Iran-05	AFG-07	Pakistan	Sindh	2008-12-26	water buffalo	MT442401	This work
SIN/PAK/L4/2008	LINDHOLM	A	ASIA	Iran-05	SIN-08	Pakistan	Hyderabad	2008-12-22	water buffalo	HQ439239	21813704
SIN/PAK/L6/2008	LINDHOLM	A	ASIA	Iran-05	SIN-08	Pakistan	Hyderabad	2008-12-22	water buffalo	HQ439240	21813704
SIN/PAK/L7/2008	LINDHOLM	A	ASIA	Iran-05	SIN-08	Pakistan	Hyderabad	2008-12-22	water buffalo	HQ439241	21813704
SIN/PAK/L9/2008	LINDHOLM	A	ASIA	Iran-05	SIN-08	Pakistan	Hyderabad	2008-12-22	water buffalo	HQ439243	21813704
Pak/ICT-1/08	PIADC	A	ASIA	Iran-05	ESF-10	Pakistan	Islamabad, Islamabad Capital Territory	2008	cattle	KU291462	29034593
Pak/ICT-3/08	PIADC	A	ASIA	Iran-05	ESF-10	Pakistan	Islamabad, Islamabad Capital Territory	2008	cattle	KU291463	29034593
Pak/ICT-2/08	PIADC	A	ASIA	Iran-05	ESF-10	Pakistan	Islamabad, Islamabad Capital Territory	2008	cattle	KU291465	29034593
PAK/1/2009	WRLFMD	A	ASIA	Iran-05	AFG-07	Pakistan	Thelumb, Punjab	2009-02-13	cattle	MT442402	This work
PAK/2/2009	WRLFMD	A	ASIA	Iran-05	AFG-07	Pakistan	Thelumb, Punjab	2009-03-13	cattle	MT442403	This work
PAK/4/2009	WRLFMD	A	ASIA	Iran-05	BAR-08	Pakistan	Jhushab, Punjab	2009-03-12	cattle	MT442404	This work
PAK/24/2009	WRLFMD	A	ASIA	Iran-05	AFG-07	Pakistan	Gujrat, Punjab	2009-06-30	water buffalo	MT442405	This work
PAK/31/2009	WRLFMD	A	ASIA	Iran-05	AFG-07	Pakistan	Sahiwal, Punjab	2009-07-15	water buffalo	MT442406	This work
SIN/PAK/L574/2009	LINDHOLM	A	ASIA	Iran-05	FAR-09	Pakistan	Karachi	2009-02-28	cattle	HQ439244	21813704
SIN/PAK/L578/2009	LINDHOLM	A	ASIA	Iran-05	FAR-09	Pakistan	Karachi	2009-02-28	cattle	HQ439245	21813704
SIN/PAK/L693/2009	LINDHOLM	A	ASIA	Iran-05	BAR-08	Pakistan	Karachi	2009-03-02	cattle	HQ439246	21813704
SIN/PAK/L694/2009	LINDHOLM	A	ASIA	Iran-05	BAR-08	Pakistan	Karachi	2009-03-02	cattle	HQ439247	21813704
SIN/PAK/L695/2009	LINDHOLM	A	ASIA	Iran-05	BAR-08	Pakistan	Karachi	2009-03-02	cattle	HQ439248	21813704
SIN/PAK/L739/2009	LINDHOLM	A	ASIA	Iran-05	BAR-08	Pakistan	Karachi	2009-03-02	water buffalo	HQ439249	21813704
SIN/PAK/L758/2009	LINDHOLM	A	ASIA	Iran-05	BAR-08	Pakistan	Karachi	2009-03-02	water buffalo	HQ439250	21813704
PUN/PAK/L1354/2009	LINDHOLM	A	ASIA	Iran-05	AFG-07	Pakistan	Jhelum	2009-02-19	cattle	HQ439251	21813704
PUN/PAK/L1355/2009	LINDHOLM	A	ASIA	Iran-05	AFG-07	Pakistan	Jhelum	2009-02-19	cattle	HQ439252	21813704
NWF/PAK/L1371/2009	LINDHOLM	A	ASIA	Iran-05	AFG-07	Pakistan	Peshawar	2009-01-01	cattle	HQ439254	21813704
NWF/PAK/L1372/2009	LINDHOLM	A	ASIA	Iran-05	AFG-07	Pakistan	Peshawar	2009-01-01	cattle	HQ439255	21813704
ISL/PAK/L1411/2009	LINDHOLM	A	ASIA	Iran-05	AFG-07	Pakistan	Islamabad	2009-01-30	cattle	HQ439256	21813704
PUN/PAK/L2808/2009	LINDHOLM	A	ASIA	Iran-05	AFG-07	Pakistan	Rawalpindi	2009-07-15	cattle	HQ439257	21813704
PUN/PAK/L2947/2009	LINDHOLM	A	ASIA	Iran-05	AFG-07	Pakistan	Sahiwal	07/2009	cattle	HQ439259	21813704
SIN/PAK/L3213/2009	LINDHOLM	A	ASIA	Iran-05	BAR-08	Pakistan	Karachi	2009-07-16	water buffalo	HQ439260	21813704
Pak/KCH-6/09	PIADC	A	ASIA	Iran-05	ESF-10	Pakistan	Karachi, Sindh	2009	cattle	KU291460	29034593
Pak/KCH-7/09	PIADC	A	ASIA	Iran-05	ESF-10	Pakistan	Karachi, Sindh	2009	cattle	KU291461	29034593
Pak/KCH-5/09	PIADC	A	ASIA	Iran-05	ESF-10	Pakistan	Karachi, Sindh	2009	cattle	KU291464	29034593
PAK/12/2010	WRLFMD	A	ASIA	Iran-05	AFG-07	Pakistan	Khushab	2010-02-26	water buffalo	MT442407	This work
PAK/13/2010	WRLFMD	A	ASIA	Iran-05	BAR-08	Pakistan	Khushab	2010-02-26	water buffalo	MT442408	This work
PAK/23/2010	WRLFMD	A	ASIA	Iran-05	AFG-07	Pakistan	Taxilla	2010-03-22	water buffalo	MT442409	This work
PAK/24/2010	WRLFMD	A	ASIA	Iran-05	AFG-07	Pakistan	Taxilla	2010-03-22	water buffalo	MT442410	This work
PAK/37/2010	WRLFMD	A	ASIA	Iran-05	SIS-10	Pakistan	Sahiwal	2010-07-30	water buffalo	MT442411	This work
PAK/86/2011	WRLFMD	A	ASIA	Iran-05	HER-10	Pakistan	Sargodha, Punjab	2011-02-21	cattle	MT442412	This work
BAL/PAK/iso-1/2011	CASVB	A	ASIA	Iran-05	HER-10	Pakistan	Balochistan province	2011-04-18	cattle	JX462599	27484792
BAL/PAK/iso-2/2011	CASVB	A	ASIA	Iran-05	FAR-11	Pakistan	Balochistan province	2011-04-21	cattle	JX435106	27484792
BAL/PAK/iso-3/2011	CASVB	A	ASIA	Iran-05	AFG-07	Pakistan	Balochistan province	2011-10-01	cattle	JX435107	27484792
BAL/PAK/iso-5/2011	CASVB	A	ASIA	Iran-05	AFG-07	Pakistan	Balochistan province	2011-10-01	cattle	JX435108	27484792
PAK/6/2012	WRLFMD	A	ASIA	Iran-05	HER-10	Pakistan	Peshawar, Khyber Pakhtunkhwa	2012-01-16	cattle	MT442413	This work
PAK/7/2012	WRLFMD	A	ASIA	Iran-05	HER-10	Pakistan	Peshawar, Khyber Pakhtunkhwa	2012-01-16	cattle	MT442414	This work
PAK/8/2012	WRLFMD	A	ASIA	Iran-05	HER-10	Pakistan	Peshawar, Khyber Pakhtunkhwa	2012-01-16	cattle	MT442415	This work
PAK/9/2012	WRLFMD	A	ASIA	Iran-05	HER-10	Pakistan	Peshawar, Khyber Pakhtunkhwa	2012-01-16	cattle	MT442416	This work
PAK/13/2012	WRLFMD	A	ASIA	Iran-05	HER-10	Pakistan	Gilgit, Gilgit–Baltistan	2012-02-24	cattle	MT442417	This work
PAK/14/2012	WRLFMD	A	ASIA	Iran-05	HER-10	Pakistan	Malir, Karachi, Sindh	2012-03-20	cattle	MT442418	This work
PAK/15/2012	WRLFMD	A	ASIA	Iran-05	HER-10	Pakistan	Malir, Karachi, Sindh	2012-03-20	cattle	MT442419	This work
PAK/16/2012	WRLFMD	A	ASIA	Iran-05	HER-10	Pakistan	Mirpur, Mirpur district, Khyber-Pakhtunkhwa	2012-04-06	water buffalo	MT442420	This work
PAK/32/2012	WRLFMD	A	ASIA	Iran-05	HER-10	Pakistan	Jhang, Jhang district, Punjab	2012-06-20	cattle	MT442421	This work
PAK/33/2012	WRLFMD	A	ASIA	Iran-05	HER-10	Pakistan	Jhang, Jhang district, Punjab	2012-06-20	cattle	MT442422	This work
PAK/34/2012	WRLFMD	A	ASIA	Iran-05	HER-10	Pakistan	Rahim Yar Khan, Rahim Yar Khan District, Punjab	2012-06-21	water buffalo	MT442423	This work
PAK/38/2012	WRLFMD	A	ASIA	Iran-05	SIS-12	Pakistan	Gujrat, Gujrat district, Punjab	2012-09-28	cattle	MT442424	This work
PAK/39/2012	WRLFMD	A	ASIA	Iran-05	SIS-12	Pakistan	Islamabad, Islamabad Capital Territory	2012-11-05	cattle	MT442425	This work
PAK/43/2012	WRLFMD	A	ASIA	Iran-05	SIS-12	Pakistan	Gujrat district, Punjab	2012-09-28	water buffalo	MT442426	This work
PAK/47/2012	WRLFMD	A	ASIA	Iran-05	SIS-12	Pakistan	Mirpur District, Azad Jammu and Kashmir	2012-11-08	cattle	MT442427	This work
PAK/48/2012	WRLFMD	A	ASIA	Iran-05	FAR-11	Pakistan	Azad Jammu and Kashmir	2012-11-10	cattle	MT442428	This work
PAK/49/2012	WRLFMD	A	ASIA	Iran-05	SIS-12	Pakistan	Okara district, Punjab	2012-11-12	water buffalo	MT442429	This work
PAK/50/2012	WRLFMD	A	ASIA	Iran-05	SIS-12	Pakistan	Sialkot district, Punjab	2012-11-22	water buffalo	MT442430	This work
PAK/52/2012	WRLFMD	A	ASIA	Iran-05	SIS-12	Pakistan	Jhang district, Punjab	2012-12-11	water buffalo	MT442431	This work
PAK/54/2012	WRLFMD	A	ASIA	Iran-05	SIS-12	Pakistan	Sargodha district, Punjab	2012-12-13	cattle	MT442432	This work
PAK/56/2012	WRLFMD	A	ASIA	Iran-05	SIS-12	Pakistan	Sahiwal district, Punjab	2012-12-19	water buffalo	MT442433	This work
PAK/60/2012	WRLFMD	A	ASIA	Iran-05	SIS-12	Pakistan	Mirpur District, Azad Jammu and Kashmir	2012-11-21	cattle	MT442434	This work
Pak/KCH-15/12	PIADC	A	ASIA	Iran-05	FAR-11	Pakistan	Karachi, Sindh	2012	cattle	KU360079	29034593
Pak/FSD-51/12	PIADC	A	ASIA	Iran-05	HER-10	Pakistan	Faisalabad, Punjab	2012	water buffalo	KU360080	29034593
Pak/SGD-12/12	PIADC	A	ASIA	Iran-05	HER-10	Pakistan	Sargodha, Punjab	2012	water buffalo	KU360081	29034593
Pak/PSH-34/12	PIADC	A	ASIA	Iran-05	HER-10	Pakistan	Peshawar, Khyber Pakhtunkhwa	2012	cattle	KU360082	29034593
Pak/FSD-4/12	PIADC	A	ASIA	Iran-05	HER-10	Pakistan	Faisalabad, Punjab	2012	cattle	KU360083	29034593
Pak/PSH-35/12	PIADC	A	ASIA	Iran-05	HER-10	Pakistan	Peshawar, Khyber Pakhtunkhwa	2012	cattle	KU360084	29034593
Pak/ICT-276/12	PIADC	A	ASIA	Iran-05	FAR-11	Pakistan	Islamabad, Islamabad Capital Territory	2012	bovine	KU258637	29034593
231-1/4_ISB/Pak_2012	PIADC	A	ASIA	Iran-05	HER-10	Pakistan	FARM V	2012-02-21	water buffalo	KU641165	29034593
229-1/4_ISB/Pak_2012	PIADC	A	ASIA	Iran-05	HER-10	Pakistan	FARM V	2012-02-21	water buffalo	KU641166	29034593
168-3/4_ISB/Pak_2012	PIADC	A	ASIA	Iran-05	HER-10	Pakistan	FARM P	2012-07-03	water buffalo	KU641167	29034593
177-4/4_ISB/Pak_2012	PIADC	A	ASIA	Iran-05	HER-10	Pakistan	FARM Q	2012-11-21	water buffalo	KU641168	29034593
208-1/4_ISB/Pak_2012	PIADC	A	ASIA	Iran-05	HER-10	Pakistan	FARM T	2012-02-15	water buffalo	KU641169	29034593
236-1/4_ISB/Pak_2012	PIADC	A	ASIA	Iran-05	HER-10	Pakistan	FARM W	2012-02-22	water buffalo	KU641170	29034593
230-1/4_ISB/Pak_2012	PIADC	A	ASIA	Iran-05	HER-10	Pakistan	FARM V	2012-02-21	water buffalo	KU641171	29034593
170-1/4_ISB/Pak_2012	PIADC	A	ASIA	Iran-05	HER-10	Pakistan	FARM P	2012-02-07	water buffalo	KU641172	29034593
59-1/4_ISB/Pak_2012	PIADC	A	ASIA	Iran-05	HER-10	Pakistan	FARM F	2012-01-10	water buffalo	KU641173	29034593
168-2/4_ISB/Pak_2012	PIADC	A	ASIA	Iran-05	HER-10	Pakistan	FARM P	2012-04-02	water buffalo	KU641174	29034593
149-4/4_ISB/Pak_2012	PIADC	A	ASIA	Iran-05	HER-10	Pakistan	FARM DD	2012-11-12	water buffalo	KU641175	29034593
131-4/4_ISB/Pak_2012	PIADC	A	ASIA	Iran-05	HER-10	Pakistan	FARM M	2012-11-05	water buffalo	KU641176	29034593
237-1/4_ISB/Pak_2012	PIADC	A	ASIA	Iran-05	HER-10	Pakistan	FARM W	2012-02-22	water buffalo	KU641179	29034593
239-1/4_ISB/Pak_2012	PIADC	A	ASIA	Iran-05	HER-10	Pakistan	FARM W	2012-02-22	water buffalo	KU641180	29034593
8-3/4_ISB/Pak_2011	PIADC	A	ASIA	Iran-05	HER-10	Pakistan	FARM A	2012-05-17	water buffalo	KU641177	29034593
7-3/4_ISB/Pak_2011	PIADC	A	ASIA	Iran-05	HER-10	Pakistan	FARM A	2012-05-17	water buffalo	KU641178	29034593
PAK/1/2013	WRLFMD	A	ASIA	Iran-05	FAR-11	Pakistan	Okara district, Punjab	2013-01-08	water buffalo	MT442435	This work
PAK/2/2013	WRLFMD	A	ASIA	Iran-05	SIS-12	Pakistan	Quetta, Balochistan	2013-01-10	cattle	MT442436	This work
PAK/5/2013	WRLFMD	A	ASIA	Iran-05	FAR-11	Pakistan	Bhimber District, Azad Jammu and Kashmir	2013-02-07	cattle	MT442437	This work
PAK/6/2013	WRLFMD	A	ASIA	Iran-05	FAR-11	Pakistan	Sialkot district, Punjab	2013-02-27	cattle	MT442438	This work
PAK/8/2013	WRLFMD	A	ASIA	Iran-05	FAR-11	Pakistan	Rahim Yar Khan district, Punjab	2013-03-06	cattle	MT442439	This work
PAK/11/2013	WRLFMD	A	ASIA	Iran-05	FAR-11	Pakistan	Sialkot district, Punjab	2013-03-19	cattle	MT442440	This work
PAK/13/2013	WRLFMD	A	ASIA	Iran-05	FAR-11	Pakistan	Mirpur District, Azad Jammu and Kashmir	2013-04-01	water buffalo	MT442441	This work
PAK/14/2013	WRLFMD	A	ASIA	Iran-05	FAR-11	Pakistan	Bhakkar district, Punjab	2013-04-01	cattle	MT442442	This work
PAK/17/2013	WRLFMD	A	ASIA	Iran-05	FAR-11	Pakistan	Khanewal district, Punjab	2013-04-19	cattle	MT442443	This work
PAK/19/2013	WRLFMD	A	ASIA	Iran-05	FAR-11	Pakistan	Kotli District, Azad Jammu and Kashmir	2013-04-27	water buffalo	MT442444	This work
PAK/21/2013	WRLFMD	A	ASIA	Iran-05	FAR-11	Pakistan	Bhakkar district, Punjab	2013-05-22	cattle	MT442445	This work
PAK/25/2013	WRLFMD	A	ASIA	Iran-05	FAR-11	Pakistan	Karachi, Sindh	2013-08-01	water buffalo	MT442446	This work
PAK/8/2014	WRLFMD	A	ASIA	Iran-05	SIS-13	Pakistan	Sialkot	2014-01-15	water buffalo	MT442447	This work
PAK/10/2014	WRLFMD	A	ASIA	Iran-05	SIS-13	Pakistan	Islamabad	2014-01-17	cattle	MT442448	This work
PAK/14/2014a	WRLFMD	A	ASIA	Iran-05	FAR-11	Pakistan	Sargodha	2014-02-20	cattle	MT442449	This work
PAK/14/2014b	WRLFMD	A	ASIA	Iran-05	SIS-13	Pakistan	Sargodha	2014-02-20	cattle	MT442450	This work
PAK/22/2014	WRLFMD	A	ASIA	Iran-05	FAR-11	Pakistan	Lower Dir, Khyber Pakhtunkhwa	2014-04-09	cattle	MT442451	This work
PAK/23/2014	WRLFMD	A	ASIA	Iran-05	FAR-11	Pakistan	Lahore	2014-04-10	water buffalo	MT442452	This work
PAK/28/2014	WRLFMD	A	ASIA	Iran-05	FAR-11	Pakistan	Muzafarabad, Azad Jammu and Kashmir	2014-01-30	cattle	MT442453	This work
PAK/32/2014	WRLFMD	A	ASIA	Iran-05	SIS-13	Pakistan	Gilgit, Gilgit-Baltistan	2014-05-15	cattle	MT442454	This work
PAK/33/2014	WRLFMD	A	ASIA	Iran-05	FAR-11	Pakistan	Karachi, Sindh	2014-10-22	cattle	MT442455	This work
PAK/38/2014	WRLFMD	A	ASIA	Iran-05	SIS-13	Pakistan	Okara, Punjab	2014-11-28	cattle	MT442456	This work
PAK/41/2014	WRLFMD	A	ASIA	Iran-05	FAR-11	Pakistan	Karachi, Sindh	2014-12-05	cattle	MT442457	This work
PAK/42/2014	WRLFMD	A	ASIA	Iran-05	SIS-13	Pakistan	Abottabad, Khyber Pakhtunkhwa	2014-12-15	water buffalo	MT442458	This work
PAK/43/2014	WRLFMD	A	ASIA	Iran-05	FAR-11	Pakistan	Karachi, Sindh	2014-12-20	cattle	MT442459	This work
NIAB/PUN/PAK/16/2014	NIAB	A	ASIA	Iran-05	unnamed	Pakistan	Islamabad, Islamabad Capital Territory	08/2014	cattle	MF374994	29516248
NIAB/PUN/PAK/17/2014	NIAB	A	ASIA	unnamed	unnamed	Pakistan	Islamabad, Islamabad Capital Territory	10/2014	cattle	MF374992	29516248
PAK/3/2015	WRLFMD	A	ASIA	Iran-05	SIS-13	Pakistan	Islamabad, Islamabad Capital Territory	2015-01-15	cattle	MT442460	This work
PAK/7/2015	WRLFMD	A	ASIA	Iran-05	SIS-13	Pakistan	Khanewal, Punjab	2015-01-28	cattle	MT442461	This work
PAK/9/2015	WRLFMD	A	ASIA	Iran-05	SIS-13	Pakistan	Muzafarabad, Azad Jammu and Kashmir	2015-01-30	cattle	MT442462	This work
PAK/10/2015	WRLFMD	A	ASIA	Iran-05	FAR-11	Pakistan	Faisalabad, Punjab	2015-02-02	cattle	MT442463	This work
PAK/12/2015	WRLFMD	A	ASIA	Iran-05	FAR-11	Pakistan	Faisalabad, Punjab	2015-01-15	water buffalo	MT442464	This work
PAK/13/2015	WRLFMD	A	ASIA	Iran-05	FAR-11	Pakistan	Multan, Punjab	2015-01-28	cattle	MT442465	This work
PAK/15/2015	WRLFMD	A	ASIA	Iran-05	FAR-11	Pakistan	Bhakkar, Punjab	2015-01-30	water buffalo	MT442466	This work
PAK/16/2015	WRLFMD	A	ASIA	Iran-05	FAR-11	Pakistan	Muzaffarabad, Azad Jammu and Kashmir	2015-02-28	cattle	MT442467	This work
PAK/17/2015	WRLFMD	A	ASIA	Iran-05	FAR-11	Pakistan	Khanewal, Punjab	2015-04-02	water buffalo	MT442468	This work
PAK/20/2015	WRLFMD	A	ASIA	Iran-05	FAR-11	Pakistan	Faisalabad, Punjab	2015-05-06	cattle	MT442469	This work
PAK/21/2015	WRLFMD	A	ASIA	Iran-05	FAR-11	Pakistan	Gujrat, Punjab	2015-06-08	cattle	MT442470	This work
PAK/25/2015	WRLFMD	A	ASIA	Iran-05	FAR-11	Pakistan	Lahore, Lahore	2015-06-05	cattle	MT442471	This work
PAK/31/2015	WRLFMD	A	ASIA	Iran-05	FAR-11	Pakistan	Karachi, Sindh	2015-08-31	water buffalo	MT442472	This work
PAK/35/2015	WRLFMD	A	ASIA	Iran-05	FAR-11	Pakistan	Karachi, Sindh	2015-09-16	cattle	MT442473	This work
PAK/36/2015	WRLFMD	A	ASIA	Iran-05	FAR-11	Pakistan	Karachi, Sindh	2015-09-19	cattle	MT442474	This work
PAK/46/2015	WRLFMD	A	ASIA	Iran-05	FAR-11	Pakistan	Rawalpindi, Punjab	2015-10-16	water buffalo	MT442475	This work
PAK/50/2015	WRLFMD	A	ASIA	Iran-05	FAR-11	Pakistan	Mirpur, Azad Jammu and Kashmir	2015-10-21	water buffalo	MT442476	This work
PAK/53/2015	WRLFMD	A	ASIA	Iran-05	SIS-13	Pakistan	Okara, Punjab	2015-11-03	cattle	MT442477	This work
PAK/55/2015	WRLFMD	A	ASIA	Iran-05	FAR-11	Pakistan	Mirpur, Azad Jammu and Kashmir	2015-11-12	cattle	MT442478	This work
PAK/56/2015	WRLFMD	A	ASIA	Iran-05	FAR-11	Pakistan	Okara, Lahore	2015-11-04	cattle	MT442479	This work
NIAB/PUN/PAK/119/2015	NIAB	A	ASIA	Iran-05	FAR-11	Pakistan	Faisalabad, Punjab	11/2015	cattle	MF374993	29516248
PAK/3/2016	WRLFMD	A	ASIA	Iran-05	SIS-13	Pakistan	Islamabad Capital Territory	2016-01-12	cattle	MT442480	This work
PAK/8/2016	WRLFMD	A	ASIA	Iran-05	SIS-13	Pakistan	Gharo, Thatta, Sindh	2016-05-06	water buffalo	MT442481	This work
PAK/13/2016	WRLFMD	A	ASIA	Iran-05	SIS-13	Pakistan	Karachi, Sindh	2016-08-11	water buffalo	MT442482	This work
PAK/16/2016	WRLFMD	A	ASIA	Iran-05	SIS-13	Pakistan	Karachi, Sindh	2016-09-08	cattle	MT442483	This work
PAK/22/2016	WRLFMD	A	ASIA	Iran-05	SIS-13	Pakistan	Kasur, Punjab	2016-11-11	cattle	MT442484	This work
PAK/25/2016	WRLFMD	A	ASIA	Iran-05	FAR-11	Pakistan	Toba Tek Singh, Punjab	2016-12-12	water buffalo	MT442485	This work
NIAB/PUN/PAK/162/2016	NIAB	A	ASIA	Iran-05	FAR-11	Pakistan	Faisalabad, Punjab	2016-03-16	water buffalo	MF140440	29516248
PAK/2/2017	WRLFMD	A	ASIA	Iran-05	SIS-13	Pakistan	Faisalabad, Punjab	2017-01-19	cattle	MT442486	This work
PAK/3/2017	WRLFMD	A	ASIA	Iran-05	FAR-11	Pakistan	Karachi, Sindh	2017-02-01	cattle	MT442487	This work
PAK/12/2017	WRLFMD	A	ASIA	Iran-05	SIS-13	Pakistan	Islamabad Capital Territory	2017-03-03	cattle	MT442488	This work
PAT/1/2009	WRLFMD	A	ASIA	Iran-05	BAR-08	Palestinian AT	Jenin	2009-02-24	cattle	MT442489	This work
PAT/2/2009	WRLFMD	A	ASIA	Iran-05	BAR-08	Palestinian AT	Kalkiliya	2009-03-17	sheep	MT442490	This work
PAT/5/2009	WRLFMD	A	ASIA	Iran-05	BAR-08	Palestinian AT	Bethlehem	2009-04-02	goat	MT442491	This work
PAT/6/2009	WRLFMD	A	ASIA	Iran-05	BAR-08	Palestinian AT	Dura	2009-04-02	cattle	MT442492	This work
PAT/8/2009	WRLFMD	A	ASIA	Iran-05	BAR-08	Palestinian AT	Jenin	2009-04-08	sheep	MT442493	This work
PAT/10/2013	WRLFMD	A	ASIA	Iran-05	BAR-08	Palestinian AT	Rafah	2013-04-02	cattle	MT442494	This work
PAT/11/2013	WRLFMD	A	ASIA	Iran-05	BAR-08	Palestinian AT	Rafah	2013-04-02	cattle	MT442495	This work
PAT/12/2013	WRLFMD	A	ASIA	Iran-05	BAR-08	Palestinian AT	Rafah	2013-04-02	cattle	MT442496	This work
KCR/1/RUS/2013	ARRIAH	A	ASIA	Iran-05	SIS-10	Russia	Garnukha, Urupsky, Karachay-Cherkess Republic	2013-06-06	cattle	MW085900	This work
KCR/2/RUS/2013	ARRIAH	A	ASIA	Iran-05	SIS-10	Russia	Pregradnaya, Urupsky, Karachay-Cherkess Republic	2013-06-15	cattle	MW085901	This work
Krasnodar/1/RUS/2013	ARRIAH	A	ASIA	Iran-05	SIS-10	Russia	Solenoye, Mostovsky, Krasnodarsky krai	2013-06-15	cattle	MW085902	This work
Krasnodar/2/RUS/2013	ARRIAH	A	ASIA	Iran-05	SIS-10	Russia	Andryuki, Mostovsky, Krasnodarsky krai	2013-06-29	cattle	MW085903	This work
KBR/RUS/2013	ARRIAH	A	ASIA	Iran-05	SIS-10	Russia	Nizhny Kurkuzhin, Baksansky, Kabardino-Balkaria Republic	2013-07-07	cattle	MW085904	This work
SAU/15/2005	WRLFMD	A	ASIA	Iran-05	unnamed	Saudi Arabia	Nr Riyadh	2005-12-27	cattle	FJ755086	19432637
SAU/16/2005	WRLFMD	A	ASIA	Iran-05	unnamed	Saudi Arabia	Nr Riyadh	2005-12-27	cattle	FJ755087	19432637
TUR/6/2005	WRLFMD	A	ASIA	Iran-05	unnamed	Turkey	Merkez, Elazig	2005-11-18	cattle	FJ755094	19432637
TUR/7/2005	WRLFMD	A	ASIA	Iran-05	unnamed	Turkey	Nallihan, Ankara	2005-11-26	cattle	FJ755095	19432637
TUR/8/2005	WRLFMD	A	ASIA	Iran-05	unnamed	Turkey	Merkez, Diyarbakir	2005-12-07	cattle	FJ755096	19432637
TUR/9/2005	WRLFMD	A	ASIA	Iran-05	unnamed	Turkey	Sarayonu, Konya	2005-12-13	cattle	FJ755097	19432637
TUR/10/2005	WRLFMD	A	ASIA	Iran-05	unnamed	Turkey	Yenicaga, Bolu	2005-12-20	cattle	FJ755098	19432637
TUR/11/2005	WRLFMD	A	ASIA	Iran-05	unnamed	Turkey	Merkez, Kutahya	2005-12-23	cattle	FJ755099	19432637
TUR/12/2005	WRLFMD	A	ASIA	Iran-05	unnamed	Turkey	Nurdagi, Gaziantep	2005-12-27	cattle	FJ755100	19432637
TUR/1/2006	WRLFMD	A	ASIA	Iran-05	unnamed	Turkey	Babeski, Kirklareli, Thrace	2006-01-31	cattle	EU553878	18397506
TUR/2/2006	WRLFMD	A	ASIA	Iran-05	unnamed	Turkey	Luleburgaz, Kirklareli, Thrace	2006-02-01	cattle	FJ755101	19432637
TUR/3/2006	WRLFMD	A	ASIA	Iran-05	unnamed	Turkey	Malkara, Tekirdag, Thrace	2006-02-05	cattle	FJ755102	19432637
TUR/4/2006	WRLFMD	A	ASIA	Iran-05	unnamed	Turkey	Arpacay, Kars	2006-05-15	cattle	FJ755103	19432637
TUR/6/2006	WRLFMD	A	ASIA	Iran-05	unnamed	Turkey	Havza, Samsun	2006-05-17	cattle	FJ755104	19432637
TUR/7/2006	WRLFMD	A	ASIA	Iran-05	unnamed	Turkey	Sereflikochisar, Ankara	2006-06-07	cattle	FJ755105	19432637
TUR/8/2006	WRLFMD	A	ASIA	Iran-05	unnamed	Turkey	Sarikamis, Kars	2006-06-07	cattle	FJ755106	19432637
TUR/9/2006	WRLFMD	A	ASIA	Iran-05	unnamed	Turkey	Tuzluca, Igdir	2006-06-08	cattle	FJ755107	19432637
TUR/10/2006	WRLFMD	A	ASIA	Iran-05	unnamed	Turkey	Gelibolu, Çanakkale	2006-06-12	cattle	FJ755108	19432637
TUR/11/2006	WRLFMD	A	ASIA	Iran-05	unnamed	Turkey	Ladik, Samsun	2006-06-14	cattle	FJ755109	19432637
TUR/12/2006	WRLFMD	A	ASIA	Iran-05	unnamed	Turkey	Karatay, Konya	2006-06-14	cattle	FJ755110	19432637
TUR/14/2006	WRLFMD	A	ASIA	Iran-05	unnamed	Turkey	Merkez, Igdir	2006-06-15	cattle	FJ755111	19432637
TUR/16/2006	WRLFMD	A	ASIA	Iran-05	unnamed	Turkey	Merkez, Erzincan	2006-06-20	cattle	FJ755112	19432637
TUR/17/2006	WRLFMD	A	ASIA	Iran-05	unnamed	Turkey	Hozat, Tunceli	2006-06-22	cattle	FJ755113	19432637
TUR/18/2006	WRLFMD	A	ASIA	Iran-05	unnamed	Turkey	Merkez, Bingol	2006-06-22	cattle	FJ755114	19432637
TUR/19/2006	WRLFMD	A	ASIA	Iran-05	unnamed	Turkey	Tosya, Kastamonu	2006-06-22	cattle	FJ755115	19432637
TUR/20/2006	WRLFMD	A	ASIA	Iran-05	unnamed	Turkey	Seyitgazi, Eskisehir	2006-06-23	cattle	FJ755116	19432637
TUR/241/2006	FMDI	A	ASIA	Iran-05	unnamed	Turkey	Samsun	02/2006	cattle	FJ755117	19432637
TUR/2/2007	WRLFMD	A	ASIA	Iran-05	unnamed	Turkey	Tavsanli, Kutahya	2007-01-02	cattle	FJ755118	19432637
TUR/5/2007	WRLFMD	A	ASIA	Iran-05	unnamed	Turkey	Kastamonu	2007-01-12	cattle	FJ755119	19432637
TUR/7/2007	WRLFMD	A	ASIA	Iran-05	unnamed	Turkey	Arac, Kastamonu	2007-01-23	cattle	FJ755120	19432637
TUR/8/2007	WRLFMD	A	ASIA	Iran-05	unnamed	Turkey	Darende, Malatya	2007-02-01	cattle	FJ755121	19432637
TUR/10/2007	WRLFMD	A	ASIA	Iran-05	unnamed	Turkey	Cine, Aydin	2007-02-05	cattle	FJ755122	19432637
TUR/12/2007	WRLFMD	A	ASIA	Iran-05	unnamed	Turkey	Aksu, Isparta	2007-02-23	cattle	FJ755123	19432637
TUR/24/2007	WRLFMD	A	ASIA	Iran-05	unnamed	Turkey	Kargi, Corum	2007-04-02	cattle	FJ755124	19432637
TUR/25/2007	WRLFMD	A	ASIA	Iran-05	unnamed	Turkey	Mus	2007-04-06	cattle	FJ755125	19432637
TUR/324/2007	FMDI	A	ASIA	Iran-05	unnamed	Turkey	Bolu	02/2007	cattle	FJ755126	19432637
TUR/798/2007	FMDI	A	ASIA	Iran-05	unnamed	Turkey	Samsun	2007	cattle	FJ755127	19432637
TUR/859/2007	FMDI	A	ASIA	Iran-05	EZM-07	Turkey	Erzurum	07/2007	cattle	FJ755128	19432637
TUR/925/2007	FMDI	A	ASIA	Iran-05	ARD-07	Turkey	Ardahan	08/2007	cattle	FJ755129	19432637
TUR/981/2007	FMDI	A	ASIA	Iran-05	ARD-07	Turkey	Kars	10/2007	cattle	FJ755130	19432637
TUR/1018/2007	FMDI	A	ASIA	Iran-05	ARD-07	Turkey	Igdir	11/2007	cattle	FJ755131	19432637
TUR/1009/2007	FMDI	A	ASIA	Iran-05	ARD-07	Turkey	Bolu	10/2007	cattle	FJ755132	19432637
TUR/1045/2007	FMDI	A	ASIA	Iran-05	EZM-07	Turkey	Balikesir	2007-11-20	cattle	MW085811	This work
TUR/1/2008	WRLFMD	A	ASIA	Iran-05	ARD-07	Turkey	Karfak Oy, Yenisehir, Bursa	2008-01-10	cattle	FJ755133	19432637
TUR/2/2008	WRLFMD	A	ASIA	Iran-05	ARD-07	Turkey	Zara, Sivas	2008-01-11	cattle	FJ755134	19432637
TUR/3/2008	WRLFMD	A	ASIA	Iran-05	ARD-07	Turkey	Kucuppirveli, Merkez, Kars	2008-01-14	cattle	FJ755135	19432637
TUR/12/2008	WRLFMD	A	ASIA	Iran-05	ARD-07	Turkey	Ulukoy, Kurtacan, Siirt	2008-02-19	cattle	FJ755140	19432637
TUR/13/2008	WRLFMD	A	ASIA	Iran-05	ARD-07	Turkey	Aksel, Tosya, Kastamoni	2008-02-19	cattle	FJ755141	19432637
TUR/14/2008	WRLFMD	A	ASIA	Iran-05	ARD-07	Turkey	A. Karacahisar, Merkez, Usak, Eagen	2008-02-28	cattle	FJ755142	19432637
TUR/17/2008	WRLFMD	A	ASIA	Iran-05	ARD-07	Turkey	Mesudiye, Aral, Kastamoni	2008-03-04	cattle	FJ755143	19432637
TUR/18/2008	WRLFMD	A	ASIA	Iran-05	ARD-07	Turkey	C. Warlik, Carsamba, Samsun	2008-03-10	cattle	FJ755144	19432637
TUR/19/2008	WRLFMD	A	ASIA	Iran-05	unnamed	Turkey	Elmaci, Eldivan, Cankiri	2008-03-11	cattle	FJ755145	19432637
TUR/22/2008	WRLFMD	A	ASIA	Iran-05	ARD-07	Turkey	Cayirrac, Merkez, Afyon, Eagen	2008-03-25	cattle	FJ755148	19432637
TUR/23/2008	WRLFMD	A	ASIA	Iran-05	ARD-07	Turkey	Yanuseure, Mihalicik, Eskisehir	2008-03-27	cattle	FJ755149	19432637
TUR/24/2008	WRLFMD	A	ASIA	Iran-05	ARD-07	Turkey	Balgoze, Merzifon, Amasya	2008-03-28	cattle	FJ755150	19432637
TUR/28/2008	WRLFMD	A	ASIA	Iran-05	ARD-07	Turkey	Guneyyaka, Yildizeli, Sivas	2008-04-10	cattle	FJ755152	19432637
TUR/29/2008	WRLFMD	A	ASIA	Iran-05	ARD-07	Turkey	Merkez, Aksaray	2008-04-14	cattle	FJ755153	19432637
TUR/32/2008	WRLFMD	A	ASIA	Iran-05	ARD-07	Turkey	Kirkdinar, Yildizeli, Sivas	2008-06-06	cattle	FJ755154	19432637
TUR/33/2008	WRLFMD	A	ASIA	Iran-05	EZM-07	Turkey	Agapinar, Merkaz, Eskisehir	2008-06-12	cattle	FJ755155	19432637
TUR/37/2008	WRLFMD	A	ASIA	Iran-05	ARD-07	Turkey	Saluca, Suludva, Amasya	2008-11-01	cattle	MT442497	This work
TUR/39/2008	WRLFMD	A	ASIA	Iran-05	ARD-07	Turkey	Tepebasi, Elbistan, Kahramanmaras	2008-12-01	cattle	MT442498	This work
TUR/40/2008	WRLFMD	A	ASIA	Iran-05	EZM-07	Turkey	Davraz, Merkez, Isparta	2008-12-01	cattle	MT442499	This work
TUR/25/2008	FMDI	A	ASIA	Iran-05	ARD-07	Turkey	Yozgat	2008-01-21	cattle	FJ755136	19432637
TUR/36/2008	FMDI	A	ASIA	Iran-05	ARD-07	Turkey	Istanbul	2008-01-31	cattle	FJ755137	19432637
TUR/53/2008	FMDI	A	ASIA	Iran-05	ARD-07	Turkey	Samsun	2008-02-08	cattle	FJ755138	19432637
TUR/96/2008	FMDI	A	ASIA	Iran-05	ARD-07	Turkey	Nevsehir	2008-03-16	cattle	FJ755146	19432637
TUR/100/2008	FMDI	A	ASIA	Iran-05	ARD-07	Turkey	Samsun	2008-03-20	cattle	FJ755147	19432637
TUR/130/2008	FMDI	A	ASIA	Iran-05	ARD-07	Turkey	Sivas	2008-04-10	cattle	FJ755151	19432637
TUR/145/2008	FMDI	A	ASIA	Iran-05	ARD-07	Turkey	Sivas	2008-02-16	cattle	FJ755139	19432637
TUR/195/2008	FMDI	A	ASIA	Iran-05	EZM-07	Turkey	Kutahya	2008-05-18	cattle	MW085812	This work
TUR/7/2009	WRLFMD	A	ASIA	Iran-05	ARD-07	Turkey	Serban, Merkez, Corum	2009-02-01	cattle	MT442500	This work
TUR/8/2009	WRLFMD	A	ASIA	Iran-05	EZM-07	Turkey	Gonen, Isparta	2009	cattle	MT442501	This work
TUR/9/2009	WRLFMD	A	ASIA	Iran-05	ARD-07	Turkey	Karakoc, Yildizeli, Sivas	2009	cattle	MT442502	This work
TUR/10/2009	WRLFMD	A	ASIA	Iran-05	ARD-07	Turkey	Caykisla, Erenler, Sakarya	2009	cattle	MT442503	This work
TUR/11/2009	WRLFMD	A	ASIA	Iran-05	ARD-07	Turkey	Seydikoy, Eldivan, Cankiri	2009	cattle	MT442504	This work
TUR/12/2009	WRLFMD	A	ASIA	Iran-05	unnamed	Turkey	Gokcetas, Sebinkarahisan, Giresun	2009	cattle	MT442505	This work
TUR/13/2009	WRLFMD	A	ASIA	Iran-05	ARD-07	Turkey		2009	cattle	MT442506	This work
TUR/14/2009	WRLFMD	A	ASIA	Iran-05	ARD-07	Turkey	Cirgalan Nei, Kocasinan, Kayseri	2009	cattle	MT442507	This work
TUR/18/2009	WRLFMD	A	ASIA	Iran-05	BAR-08	Turkey		2009	cattle	MT442508	This work
TUR/21/2009	WRLFMD	A	ASIA	Iran-05	ARD-07	Turkey	Yenipazar, Bilecik	2009	cattle	MT442509	This work
TUR/6/2009	FMDI	A	ASIA	Iran-05	EZM-07	Turkey	Burdur	2009-01-02	cattle	MW085813	This work
TUR/144/2009	FMDI	A	ASIA	Iran-05	KSS-09	Turkey	Kars	2009-06-25	cattle	MW085814	This work
TUR/147/2009	FMDI	A	ASIA	Iran-05	ARD-07	Turkey	Elazig	2009-06-26	cattle	MW085815	This work
TUR/148/2009	FMDI	A	ASIA	Iran-05	ARD-07	Turkey	Nevsehir	2009-06-26	cattle	MW085816	This work
TUR/170/2009	FMDI	A	ASIA	Iran-05	ARD-07	Turkey	Sakarya	2009-07-25	cattle	MW085817	This work
TUR/177/2009	FMDI	A	ASIA	Iran-05	ARD-07	Turkey	Cankiri	2009-07-27	cattle	MW085818	This work
TUR/183/2009	FMDI	A	ASIA	Iran-05	ARD-07	Turkey	Sakarya	2009-08-02	cattle	MW085819	This work
TUR/186/2009	FMDI	A	ASIA	Iran-05	ARD-07	Turkey	Aksaray	2009-08-08	cattle	MW085820	This work
TUR/187/2009	FMDI	A	ASIA	Iran-05	BAR-08	Turkey	Adana	2009-08-08	cattle	MW085821	This work
TUR/196/2009	FMDI	A	ASIA	Iran-05	KSS-09	Turkey	Erzurum	2009-08-23	cattle	MW085822	This work
TUR/197/2009	FMDI	A	ASIA	Iran-05	KSS-09	Turkey	Elazig	2009-08-23	cattle	MW085823	This work
TUR/2/2010	WRLFMD	A	ASIA	Iran-05	ARD-07	Turkey	Uludere, Tepebasi, Eskisehir	2010-01-01	cattle	MT442510	This work
TUR/3/2010	WRLFMD	A	ASIA	Iran-05	KSS-09	Turkey	Gulyazi, Kixiloren, Afyon	2010-01-01	cattle	KY091294	28332654
TUR/6/2010	WRLFMD	A	ASIA	Iran-05	ARD-07	Turkey	M Sevinc, Odunpazari, Eskisehir	2010-01-01	cattle	MT442511	This work
TUR/20/2010a	WRLFMD	A	ASIA	Iran-05	AFG-07	Turkey	Bedirkale, Merkez, Takat	2010-07-13	cattle	MT442512	This work
TUR/20/2010b	WRLFMD	A	ASIA	Iran-05	ARD-07	Turkey	Bedirkale, Merkez, Takat	2010-07-13	cattle	MT442513	This work
TUR/28/2010	WRLFMD	A	ASIA	Iran-05	AFG-07	Turkey	Asagı Caglan, Odunpazan, Eskisehir	2010-07-26	cattle	MT442514	This work
TUR/34/2010	WRLFMD	A	ASIA	Iran-05	AFG-07	Turkey	Asagı Caglan, Odunpazan, Eskisehir	2010-08-13	cattle	MT442515	This work
TUR/40/2010	WRLFMD	A	ASIA	Iran-05	SIS-10	Turkey	Yayla, Buldan, Denizli	2010-11-22	cattle	MT442516	This work
TUR/43/2010	WRLFMD	A	ASIA	Iran-05	SIS-10	Turkey	Inkoy, Merkez, Kutahya	2010-12-26	cattle	MT442517	This work
TUR/99/2010	FMDI	A	ASIA	Iran-05	AFG-07	Turkey	Van	2010-02-28	cattle	MW085824	This work
TUR/127/2010	FMDI	A	ASIA	Iran-05	KSS-09	Turkey	Corum	2010-03-10	cattle	MW085825	This work
TUR/135/2010	FMDI	A	ASIA	Iran-05	KSS-09	Turkey	Sivas	2010-03-12	cattle	MW085826	This work
TUR/136/2010	FMDI	A	ASIA	Iran-05	ARD-07	Turkey	Cankiri	2010-03-13	cattle	MW085827	This work
TUR/138/2010	FMDI	A	ASIA	Iran-05	ARD-07	Turkey	Erzincan	2010-03-15	cattle	MW085828	This work
TUR/148/2010	FMDI	A	ASIA	Iran-05	KSS-09	Turkey	Kastamonu	2010-03-18	cattle	MW085829	This work
TUR/151/2010	FMDI	A	ASIA	Iran-05	AFG-07	Turkey	Igdir	2010-03-20	cattle	MW085830	This work
TUR/152/2010	FMDI	A	ASIA	Iran-05	ARD-07	Turkey	Eskisehir	2010-03-21	cattle	MW085831	This work
TUR/157/2010	FMDI	A	ASIA	Iran-05	ARD-07	Turkey	Kastamonu	2010-03-22	cattle	MW085832	This work
TUR/158/2010	FMDI	A	ASIA	Iran-05	ARD-07	Turkey	Ankara	2010-03-22	cattle	MW085833	This work
TUR/159/2010	FMDI	A	ASIA	Iran-05	ARD-07	Turkey	Balikesir	2010-03-25	cattle	MW085834	This work
TUR/160/2010	FMDI	A	ASIA	Iran-05	ARD-07	Turkey	Balikesir	2010-03-25	cattle	MW085835	This work
TUR/161/2010	FMDI	A	ASIA	Iran-05	AFG-07	Turkey	Kirsehir	2010-03-25	cattle	MW085836	This work
TUR/1538/2010	FMDI	A	ASIA	Iran-05	SIS-10	Turkey	Denizli	2010-11-25	cattle	MW085837	This work
TUR/2/2011	WRLFMD	A	ASIA	Iran-05	AFG-07	Turkey	Mismilagac, Havza, Samsun	2011-01-01	cattle	MT442518	This work
TUR/3/2011	WRLFMD	A	ASIA	Iran-05	SIS-10	Turkey	Cayustu, Olyu, Erzurum	2011-01-01	cattle	MT442519	This work
TUR/5/2011	WRLFMD	A	ASIA	Iran-05	SIS-10	Turkey	Cumhuriyet, Merkez, Tunceli	2011-01-05	cattle	MT442520	This work
TUR/6/2011	WRLFMD	A	ASIA	Iran-05	SIS-10	Turkey	Kaleonu, Merkez, Bingol	2011-01-10	not known	MT442521	This work
TUR/7/2011	WRLFMD	A	ASIA	Iran-05	SIS-10	Turkey	Belkara Casren, Merkez, Afyonkarahisar	2011-01-14	cattle	MT442522	This work
TUR/10/2011	WRLFMD	A	ASIA	Iran-05	SIS-10	Turkey	Dadak, Suhut, Afyonkarahisar	2011-01-16	cattle	MT442523	This work
TUR/11/2011	WRLFMD	A	ASIA	Iran-05	SIS-10	Turkey	Mollakendi, Merkez, Elazig	2011-01-16	cattle	MT442524	This work
TUR/13/2011	WRLFMD	A	ASIA	Iran-05	SIS-10	Turkey	Kemberli, Viransehir, Sanliurfa	2011-01-17	cattle	MT442525	This work
TUR/14/2011	WRLFMD	A	ASIA	Iran-05	SIS-10	Turkey	Duraliusagi, Kozan, Adana	2011-01-17	cattle	MT442526	This work
TUR/15/2011	WRLFMD	A	ASIA	Iran-05	AFG-07	Turkey	Mescid, Merkez, Kastamonu	2011-01-17	cattle	MT442527	This work
TUR/16/2011	WRLFMD	A	ASIA	Iran-05	SIS-10	Turkey	Yanizcam, Selim, Kars	2011-01-18	cattle	MT442528	This work
TUR/18/2011	WRLFMD	A	ASIA	Iran-05	SIS-10	Turkey	Cepni, Tosya, Kastamonu	2011-01-20	cattle	MT442529	This work
TUR/21/2011	WRLFMD	A	ASIA	Iran-05	SIS-10	Turkey	Yassigume, Merkez, Burdur	2011-01-22	cattle	MT442530	This work
TUR/22/2011	WRLFMD	A	ASIA	Iran-05	SIS-10	Turkey	Kayali, Merkez, Osmaniye	2011-01-23	cattle	MT442531	This work
TUR/23/2011	WRLFMD	A	ASIA	Iran-05	SIS-10	Turkey	Merkez, Bayramic, Canakkale	2011-01-23	cattle	MT442532	This work
TUR/24/2011	WRLFMD	A	ASIA	Iran-05	SIS-10	Turkey	Yolustu, Odemis, Izmir	2011-01-25	cattle	MT442533	This work
TUR/26/2011	WRLFMD	A	ASIA	Iran-05	SIS-10	Turkey	Tuysusuz BLD, Toprakkale, Osmaniye	2011-01-25	cattle	MT442534	This work
TUR/29/2011	WRLFMD	A	ASIA	Iran-05	SIS-10	Turkey	Akincila, Altinekin, Konya	2011-06-02	cattle	MT442535	This work
TUR/30/2011	WRLFMD	A	ASIA	Iran-05	SIS-10	Turkey	Alacabuk, Ispir, Erzurum	2011-06-06	cattle	MT442536	This work
TUR/34/2011	WRLFMD	A	ASIA	Iran-05	SIS-10	Turkey	Buyukkale, Vezirkopru, Samsun	2011-06-17	cattle	MT442537	This work
TUR/35/2011	WRLFMD	A	ASIA	Iran-05	SIS-10	Turkey	Aydintepe, Bayburt	2011-06-17	cattle	MT442538	This work
TUR/36/2011	WRLFMD	A	ASIA	Iran-05	SIS-10	Turkey	Bozatli, Ilgaz, Cankiri	2011-06-22	cattle	MT442539	This work
TUR/37/2011	WRLFMD	A	ASIA	Iran-05	SIS-10	Turkey	Bozkale, Merkez, Kars	2011-06-24	cattle	MT442540	This work
TUR/41/2011	WRLFMD	A	ASIA	Iran-05	SIS-10	Turkey	Koyunculu, Aybasti, Ordu	2011-06-30	cattle	MT442541	This work
TUR/42/2011	WRLFMD	A	ASIA	Iran-05	SIS-10	Turkey	Hasanova, Karliova, Bingol	2011-07-06	cattle	MT442542	This work
TUR/43/2011	WRLFMD	A	ASIA	Iran-05	SIS-10	Turkey	Sariyar, Merkez, Amasya	2011-07-11	cattle	MT442543	This work
TUR/44/2011	WRLFMD	A	ASIA	Iran-05	HER-10	Turkey	Alakoy, Merkez, Van	2011-07-16	cattle	MT442544	This work
TUR/46/2011	WRLFMD	A	ASIA	Iran-05	SIS-10	Turkey	Boran, Battalgazi, Malatya	2011-07-27	cattle	MT442545	This work
TUR/47/2011	WRLFMD	A	ASIA	Iran-05	SIS-10	Turkey	Basaran, Erfelek, Sinop	2011-08-01	cattle	MT442546	This work
TUR/48/2011	WRLFMD	A	ASIA	Iran-05	SIS-10	Turkey	Golec, Suruc, Sanliurfa	2011-08-02	cattle	MT442547	This work
TUR/59/2011	WRLFMD	A	ASIA	Iran-05	SIS-10	Turkey	Cengelkali, Merkez, Amasya	2011-08-23	cattle	MT442548	This work
TUR/60/2011	WRLFMD	A	ASIA	Iran-05	SIS-10	Turkey	Posof, Ardahan	2011-08-25	cattle	MT442549	This work
TUR/61/2011	WRLFMD	A	ASIA	Iran-05	SIS-10	Turkey	Kovuklu, Pulumur, Tunceli	2011-09-06	cattle	MT442550	This work
TUR/63/2011	WRLFMD	A	ASIA	Iran-05	SIS-10	Turkey	Cardak, Pamukova, Sakarya	2011-09-08	cattle	MT442551	This work
TUR/64/2011	WRLFMD	A	ASIA	Iran-05	SIS-10	Turkey	Durakoy, Manyas, Balikesir	2011-09-09	cattle	MT442552	This work
TUR/77/2011	WRLFMD	A	ASIA	Iran-05	SIS-10	Turkey	Karaagac, Kandira, Kocaeli	2011-12-27	cattle	MT442553	This work
TUR/78/2011	WRLFMD	A	ASIA	Iran-05	SIS-10	Turkey	Asagicalica, Hendek, Sakarya	2011-12-29	cattle	MT442554	This work
TUR/79/2011	WRLFMD	A	ASIA	Iran-05	SIS-10	Turkey	Kizilcasogut, Banaz, Usak	2011-12-29	cattle	MT442555	This work
TUR/3/2011	FMDI	A	ASIA	Iran-05	SIS-10	Turkey	Kutahya	2010-12-26	cattle	MW085838	This work
TUR/9/2011	FMDI	A	ASIA	Iran-05	SIS-10	Turkey	Burdur	2010-12-27	cattle	MW085839	This work
TUR/3/2012	WRLFMD	A	ASIA	Iran-05	SIS-10	Turkey	Muharremseh, Merkez, Usak	2012-01-06	cattle	MT442556	This work
TUR/4/2012	WRLFMD	A	ASIA	Iran-05	SIS-10	Turkey	Bartin	2012-01-10	cattle	MT442557	This work
TUR/5/2012	WRLFMD	A	ASIA	Iran-05	SIS-10	Turkey	Cavuslar, Merkez, Bingol	2012-01-11	cattle	MT442558	This work
TUR/6/2012	WRLFMD	A	ASIA	Iran-05	SIS-10	Turkey	Karagozler, Tepebasi, Eskisehir	2012-12-28	cattle	MT442559	This work
TUR/1204/2012	FMDI	A	ASIA	Iran-05	SIS-10	Turkey	Van	2012-11-04	cattle	MW085840	This work
TUR/1233/2012	FMDI	A	ASIA	Iran-05	SIS-10	Turkey	Van	2010-11-28	cattle	MW085841	This work
TUR/1100/2012	FMDI	A	ASIA	Iran-05	SIS-10	Turkey	Cankiri	2012-09-17	cattle	MW085842	This work
TUR/1/2013	WRLFMD	A	ASIA	Iran-05	SIS-10	Turkey	Asagiyuvacık, Havza, Samsun	2013-01-01	cattle	MT442560	This work
TUR/4/2013	WRLFMD	A	ASIA	Iran-05	SIS-10	Turkey	Kuyulu, Merkez, Elazig	2013-01-05	cattle	MT442561	This work
TUR/6/2013	WRLFMD	A	ASIA	Iran-05	SIS-10	Turkey	Eskiceltek, Suluova, Amasya	2013-01-08	cattle	MT442562	This work
TUR/7/2013	WRLFMD	A	ASIA	Iran-05	SIS-10	Turkey	Camlik, Derebucak, Konya	2013-01-13	cattle	MT442563	This work
TUR/9/2013	WRLFMD	A	ASIA	Iran-05	SIS-10	Turkey	Karayakup, Sarikaya, Yozgat	2013-01-14	cattle	MT442564	This work
TUR/10/2013	WRLFMD	A	ASIA	Iran-05	SIS-10	Turkey	Akarca, Dazkiri, Afyonkarahisar	2013-01-17	cattle	MT442565	This work
TUR/11/2013	WRLFMD	A	ASIA	Iran-05	SIS-10	Turkey	Nazirlar, Mengen, Bolu	2013-02-02	cattle	MT442566	This work
TUR/14/2013	WRLFMD	A	ASIA	Iran-05	SIS-10	Turkey	Asagiyuvacık, Havza, Samsun	2013-02-19	cattle	MT442567	This work
TUR/16/2013	WRLFMD	A	ASIA	Iran-05	SIS-10	Turkey	Hidirlik, Vezirkopru, Samsun	2013-02-21	cattle	MT442568	This work
TUR/18/2013	WRLFMD	A	ASIA	Iran-05	SIS-10	Turkey	Sogut, Bilecik	2013-02-24	cattle	MT442569	This work
TUR/19/2013	WRLFMD	A	ASIA	Iran-05	SIS-10	Turkey	Yenipecenek, Sincan, Ankara	2013-02-25	cattle	MT442570	This work
TUR/21/2013	WRLFMD	A	ASIA	Iran-05	SIS-10	Turkey	Karsiyaka, Yildizeli, Sivas	2013-02-25	cattle	MT442571	This work
TUR/22/2013	WRLFMD	A	ASIA	Iran-05	SIS-10	Turkey	Cepni, Tosya, Kastamonu	2013-02-25	cattle	MT442572	This work
TUR/23/2013	WRLFMD	A	ASIA	Iran-05	SIS-10	Turkey	Cepni, Tosya, Kastamonu	2013-02-25	cattle	MT442573	This work
TUR/30/2013	WRLFMD	A	ASIA	Iran-05	SIS-10	Turkey	Kaymaz, Sivrihisar, Eskisehir	2013-03-11	cattle	MT442574	This work
TUR/35/2013	WRLFMD	A	ASIA	Iran-05	SIS-10	Turkey	Akkisla, Safranbolu, Karabuk	2013-03-16	cattle	MT442575	This work
TUR/41/2013	WRLFMD	A	ASIA	Iran-05	SIS-10	Turkey	Yukari, Yaprakli, Cankiri	2013-12-31	cattle	MT442576	This work
TUR/937/2013	FMDI	A	ASIA	Iran-05	SIS-10	Turkey	Bingol	2013-06-11	cattle	MW085843	This work
TUR/1/2014	WRLFMD	A	ASIA	Iran-05	SIS-10	Turkey	Karakecili, Kirikkale	2014-01-03	cattle	MT442577	This work
TUR/2/2014	WRLFMD	A	ASIA	Iran-05	SIS-10	Turkey	Konakyeri, Pazaryolu, Erzurum	2014-01-06	cattle	MT442578	This work
TUR/5/2014	WRLFMD	A	ASIA	Iran-05	SIS-10	Turkey	Kutu, Merkez, Amasya	2014-01-13	cattle	MT442579	This work
TUR/7/2014	WRLFMD	A	ASIA	Iran-05	SIS-10	Turkey	Gore, Merkez, Nevsehir	2014-01-14	cattle	MT442580	This work
TUR/8/2014	WRLFMD	A	ASIA	Iran-05	SIS-10	Turkey	Sarpun, Arac, Kastamonu	2014-01-14	cattle	MT442581	This work
TUR/12/2014	WRLFMD	A	ASIA	Iran-05	SIS-10	Turkey	Yazlamazli, Duzici, Osmaniye	2014-02-05	cattle	MT442582	This work
TUR/16/2014	WRLFMD	A	ASIA	Iran-05	SIS-10	Turkey	Ekinyolu, Merkez, Bingol	2014-02-10	cattle	MT442583	This work
TUR/18/2014	WRLFMD	A	ASIA	Iran-05	SIS-10	Turkey	Omerbey, Merkez, Corum	2014-02-14	cattle	MT442584	This work
TUR/19/2014	WRLFMD	A	ASIA	Iran-05	SIS-10	Turkey	Kadirusagi, Yesilyurt, Malatya	2014-02-21	cattle	MT442585	This work
TUR/21/2014	WRLFMD	A	ASIA	Iran-05	SIS-10	Turkey	Ergenekon, Karakoyunlu, Igdir	2014-02-24	cattle	MT442586	This work
TUR/26/2014	WRLFMD	A	ASIA	Iran-05	SIS-10	Turkey	Merkez, Merkez, Sinop	2014-03-04	cattle	MT442587	This work
TUR/28/2014	WRLFMD	A	ASIA	Iran-05	SIS-10	Turkey	Merkez, Yalvac, Isparta	2014-03-09	cattle	MT442588	This work
TUR/29/2014	WRLFMD	A	ASIA	Iran-05	SIS-10	Turkey	Kerisli, Bala, Ankara	2014-03-11	cattle	MT442589	This work
TUR/30/2014	WRLFMD	A	ASIA	Iran-05	SIS-10	Turkey	Golbasi, Seyhan, Adana	2014-03-12	cattle	MT442590	This work
TUR/31/2014	WRLFMD	A	ASIA	Iran-05	SIS-10	Turkey	Islim, Yildizeli, Sivas	2014-08-04	cattle	MT442591	This work
TUR/35/2014	WRLFMD	A	ASIA	Iran-05	SIS-10	Turkey	Gollu, Tusba, Van	2014-10-01	cattle	MT442592	This work
TUR/36/2014	WRLFMD	A	ASIA	Iran-05	SIS-10	Turkey	Topac, Acigol, Nevsehir	2014-10-21	cattle	MT442593	This work
TUR/38/2014	WRLFMD	A	ASIA	Iran-05	SIS-10	Turkey	Asagimahmutlar, Merkez, Kirikkale	2014-12-02	cattle	MT442594	This work
TUR/40/2014	WRLFMD	A	ASIA	Iran-05	SIS-10	Turkey	Hacilar, Golbasi, Ankara	2014-12-09	cattle	MT442595	This work
TUR/1/2015	WRLFMD	A	ASIA	Iran-05	SIS-10	Turkey	Atakoy, Menderes, Izmir	2015-01-29	cattle	MT442596	This work
TUR/3/2015	WRLFMD	A	ASIA	Iran-05	SIS-10	Turkey	Vize, Akcakale, Sanliurfa	2015-02-10	cattle	MT442597	This work
TUR/4/2015	WRLFMD	A	ASIA	Iran-05	SIS-10	Turkey	Sarayonu, Konya	2015-02-16	cattle	MT442598	This work
TUR/6/2015	WRLFMD	A	ASIA	Iran-05	SIS-10	Turkey	Tekeler, Karpuzlu, Aydin	2015-02-18	cattle	MT442599	This work
TUR/8/2015	WRLFMD	A	ASIA	Iran-05	SIS-10	Turkey	Saratli, Gulagac, Aksaray	2015-03-02	cattle	MT442600	This work
TUR/11/2015	WRLFMD	A	ASIA	Iran-05	SIS-10	Turkey	Karakale, Digor, Kars	2015-03-27	cattle	MT442601	This work
TUR/13/2015	WRLFMD	A	ASIA	Iran-05	SIS-10	Turkey	Kadikoy, Efeler, Aydin	2015-04-01	cattle	MT442602	This work
TUR/14/2015	WRLFMD	A	ASIA	Iran-05	SIS-10	Turkey	Tekke, Pamukkale, Denizli	2015-04-14	cattle	MT442603	This work
TUR/16/2015	WRLFMD	A	ASIA	Iran-05	SIS-10	Turkey	Merkez, Merkez, Burdur	2015-04-30	cattle	MT442604	This work
AFG/39/2011	WRLFMD	Asia1	ASIA	Sindh-08	unnamed	Afghanistan	Khoja Pai Takht, Memana, Faryab	2011-02-24	not known	MT442605	This work
AFG/40/2011	WRLFMD	Asia1	ASIA	Sindh-08	unnamed	Afghanistan	Khoja Pai Takht, Memana, Faryab	2011-02-24	not known	MT442606	This work
AFG/45/2011	WRLFMD	Asia1	ASIA	Sindh-08	unnamed	Afghanistan	Yaka Bagh, Memana, Faryab	2011-03-05	not known	MT442607	This work
AFG/48/2011	WRLFMD	Asia1	ASIA	Sindh-08	unnamed	Afghanistan	Arghandy, Paghman, Kabul	2011-03-06	not known	MT442608	This work
AFG/51/2011	WRLFMD	Asia1	ASIA	Sindh-08	unnamed	Afghanistan	Arghandy, Paghman, Kabul	2011-03-06	not known	MT442609	This work
AFG/55/2011	WRLFMD	Asia1	ASIA	Sindh-08	unnamed	Afghanistan	Khoaja, Msafer, Kabul	2011-03-07	not known	MT442610	This work
AFG/56/2011	WRLFMD	Asia1	ASIA	Sindh-08	unnamed	Afghanistan	Dasht, Guldara, Kabul	2011-03-15	not known	MT442611	This work
AFG/66/2011	WRLFMD	Asia1	ASIA	Sindh-08	unnamed	Afghanistan	Wlswali Khoja A, Gzara, Hirat	2011-05-28	cattle	MT442612	This work
AFG/68/2011	WRLFMD	Asia1	ASIA	Sindh-08	unnamed	Afghanistan	Wlswali Khoja A, Gzara, Hirat	2011-05-29	cattle	MT442613	This work
AFG/72/2011	WRLFMD	Asia1	ASIA	Sindh-08	unnamed	Afghanistan	Kakor, Paghman, Kabul	2011-05-30	cattle	MT442614	This work
AFG/73/2011	WRLFMD	Asia1	ASIA	Sindh-08	unnamed	Afghanistan	Fafangan, Gzara, Hirat	2011-05-30	cattle	MT442615	This work
AFG/78/2011	WRLFMD	Asia1	ASIA	Sindh-08	unnamed	Afghanistan	Qalbshab, Gzara, Hirat	2011-05-31	cattle	MT442616	This work
AFG/23/2013	WRLFMD	Asia1	ASIA	Sindh-08	unnamed	Afghanistan	Ghoren, Herat	2013-12-18	cattle	MT442617	This work
AFG/24/2013	WRLFMD	Asia1	ASIA	Sindh-08	unnamed	Afghanistan	Zande Jan, Herat	2013-12-23	cattle	MT442618	This work
AFG/27/2013	WRLFMD	Asia1	ASIA	Sindh-08	unnamed	Afghanistan	Zande Jan, Herat	2013-12-28	cattle	MT442619	This work
AFG/4/2014	WRLFMD	Asia1	ASIA	Sindh-08	unnamed	Afghanistan	Mohammad agha, Logar	2014-04-19	cattle	MT442620	This work
AFG/6/2016	WRLFMD	Asia1	ASIA	Sindh-08	unnamed	Afghanistan	Faryab, North-west	2016-05-08	bovine	MT442621	This work
AFG/10/2016	WRLFMD	Asia1	ASIA	Sindh-08	unnamed	Afghanistan	Kundoz, North	2016-05-17	bovine	MT442622	This work
AFG/21/2016	WRLFMD	Asia1	ASIA	Sindh-08	unnamed	Afghanistan	Takhar, North	2016-06-19	bovine	MT442623	This work
AFG/17/2017	WRLFMD	Asia1	ASIA	Sindh-08	unnamed	Afghanistan	Gozarah, Herat	2017-04-14	cattle	MT442624	This work
AFG/22/2017	WRLFMD	Asia1	ASIA	Sindh-08	unnamed	Afghanistan	Gozarah, Herat	2017-04-23	cattle	MT442625	This work
AFG/56/2017	WRLFMD	Asia1	ASIA	Sindh-08	unnamed	Afghanistan	Guzara, Herat	2017-09-04	bovine	MT442626	This work
BAR/1/2011	WRLFMD	Asia1	ASIA	Sindh-08	unnamed	Bahrain		2011-02-22	not known	MT442627	This work
BAR/2/2011	WRLFMD	Asia1	ASIA	Sindh-08	unnamed	Bahrain		2011-02-22	not known	MT442628	This work
BAR/3/2011	WRLFMD	Asia1	ASIA	Sindh-08	unnamed	Bahrain		2011-02-22	not known	MT442629	This work
BAR/4/2011	WRLFMD	Asia1	ASIA	Sindh-08	unnamed	Bahrain		2011-02-22	not known	MT442630	This work
IRN/33/2011	WRLFMD	Asia1	ASIA	Sindh-08	unnamed	Iran	Qom	2011-01-31	cattle	MT442631	This work
IRN/38/2011	WRLFMD	Asia1	ASIA	Sindh-08	unnamed	Iran	Qom	2011-02-09	cattle	MT442632	This work
IRN/39/2011	WRLFMD	Asia1	ASIA	Sindh-08	unnamed	Iran	Qom	2011-02-15	cattle	MT442633	This work
IRN/43/2011	WRLFMD	Asia1	ASIA	Sindh-08	unnamed	Iran	Alborz	2011-02-19	cattle	MT442634	This work
IRN/46/2011	WRLFMD	Asia1	ASIA	Sindh-08	unnamed	Iran	Qom	2011-02-20	cattle	MT442635	This work
IRN/47/2011	WRLFMD	Asia1	ASIA	Sindh-08	unnamed	Iran	Kerman	2011-01-22	cattle	MT442636	This work
IRN/49/2011	WRLFMD	Asia1	ASIA	Sindh-08	unnamed	Iran	Pakdasht, Tehran	2011-02-24	cattle	MT442637	This work
IRN/54/2011	WRLFMD	Asia1	ASIA	Sindh-08	unnamed	Iran	East Azerbaijan	2011-09-19	cattle	MT442638	This work
IRN/56/2011	WRLFMD	Asia1	ASIA	Sindh-08	unnamed	Iran	West Azerbaijan	2011-10-13	cattle	MT442639	This work
IRN/58/2011	WRLFMD	Asia1	ASIA	Sindh-08	unnamed	Iran	West Azerbaijan	2011-10-29	cattle	MT442640	This work
IRN/59/2011	WRLFMD	Asia1	ASIA	Sindh-08	unnamed	Iran	West Azerbaijan	2011-10-31	cattle	MT442641	This work
IRN/60/2011	WRLFMD	Asia1	ASIA	Sindh-08	unnamed	Iran	West Azerbaijan	2011-11-08	cattle	MT442642	This work
IRN/67/2011	WRLFMD	Asia1	ASIA	Sindh-08	unnamed	Iran	West Azerbaijan	2011-11-20	cattle	MT442643	This work
IRN/73/2011	WRLFMD	Asia1	ASIA	Sindh-08	unnamed	Iran	Abhar, Zanjan	2011-12-25	cattle	MT442644	This work
IRN/74/2011	WRLFMD	Asia1	ASIA	Sindh-08	unnamed	Iran	Miyan Doab, West Azerbaijan	2011-12-25	cattle	MT442645	This work
IRN/75/2011	WRLFMD	Asia1	ASIA	Sindh-08	unnamed	Iran	Arak, Markazy	2011-12-26	cattle	MT442646	This work
IRN/76/2011	WRLFMD	Asia1	ASIA	Sindh-08	unnamed	Iran	Nehbandan, Khozestan	2011-12-27	cattle	MT442647	This work
IRN/1/2012	WRLFMD	Asia1	ASIA	Sindh-08	unnamed	Iran	Urmia, West Azerbaijan	2012-01-01	cattle	MT442648	This work
IRN/2/2012	WRLFMD	Asia1	ASIA	Sindh-08	unnamed	Iran	Jafareyh, Qom	2012-01-02	cattle	MT442649	This work
IRN/3/2012	WRLFMD	Asia1	ASIA	Sindh-08	unnamed	Iran	Shahryae, Tehran	2012-01-03	cattle	MT442650	This work
IRN/6/2012	WRLFMD	Asia1	ASIA	Sindh-08	unnamed	Iran	Behsahir, Mazandaran	2012-01-10	cattle	MT442651	This work
IRN/7/2012	WRLFMD	Asia1	ASIA	Sindh-08	unnamed	Iran	Astaneh, Gilan	2012-01-12	cattle	MT442652	This work
IRN/9/2012	WRLFMD	Asia1	ASIA	Sindh-08	unnamed	Iran	Savadkonh, Mazandarin	2012-01-14	cattle	MT442653	This work
IRN/10/2012	WRLFMD	Asia1	ASIA	Sindh-08	unnamed	Iran	Robatkarim, Tehran	2012-01-17	cattle	MT442654	This work
IRN/14/2012	WRLFMD	Asia1	ASIA	Sindh-08	unnamed	Iran	Saravan, Sistan and Baluchestan	2012-06-23	cattle	MT442655	This work
IRN/19/2012	WRLFMD	Asia1	ASIA	Sindh-08	unnamed	Iran	Sistan and Baluchestan	2012-06-30	cattle	MT442656	This work
IRN/23/2012	WRLFMD	Asia1	ASIA	Sindh-08	unnamed	Iran	Kermanshah	2012-07-14	cattle	MT442657	This work
IRN/15/2013	WRLFMD	Asia1	ASIA	Sindh-08	unnamed	Iran	Tehran	2013-09-21	cattle	MT442658	This work
IRN/1/2015	WRLFMD	Asia1	ASIA	Sindh-08	unnamed	Iran	Semnan	2015-04-24	cattle	MT442659	This work
IRN/2/2015	WRLFMD	Asia1	ASIA	Sindh-08	unnamed	Iran	Kermanshah	2015-04-28	cattle	MT442660	This work
IRN/20/2015	WRLFMD	Asia1	ASIA	Sindh-08	unnamed	Iran	Yazd	2015-10-23	cattle	MT442661	This work
IRN/26/2016	WRLFMD	Asia1	ASIA	Sindh-08	unnamed	Iran	Alborz	2016-04-18	cattle	MT442662	This work
IRN/7/2018	WRLFMD	Asia1	ASIA	Sindh-08	unnamed	Iran	Heris, East Azerbaijan	2018-01-21	cattle	MT442663	This work
IRN/14/2018	WRLFMD	Asia1	ASIA	Sindh-08	unnamed	Iran	Garmsar, Semnan	2018-01-29	cattle	MT442664	This work
IRN/17/2018	WRLFMD	Asia1	ASIA	Sindh-08	unnamed	Iran	Nazarabad, Alborz	2018-02-01	cattle	MT442665	This work
IRN/19/2018	WRLFMD	Asia1	ASIA	Sindh-08	unnamed	Iran	Jafariyeh, Qom	2018-02-04	cattle	MT442666	This work
Slemani/IRQ/2012	DVS	Asia1	ASIA	Sindh-08	unnamed	Iraq	Slemani	2012-04-03	cattle	JX455113	27484792
PAK/8/2008	WRLFMD	Asia1	ASIA	Sindh-08	unnamed	Pakistan	Sindh	2008-12-24	water buffalo	KY091304	28332654
SIN/PAK/L5/2008	LINDHOLM	Asia1	ASIA	Sindh-08	unnamed	Pakistan	Hyderabad	2008-12-22	bovine	HQ439187	21983559
PAK/26/2009	WRLFMD	Asia1	ASIA	Sindh-08	unnamed	Pakistan	Hyderabad, Sindh	2009-07-07	water buffalo	MT442667	This work
PAK/27/2009	WRLFMD	Asia1	ASIA	Sindh-08	unnamed	Pakistan	Hyderabad, Sindh	2009-07-07	water buffalo	MT442668	This work
PAK/29/2009	WRLFMD	Asia1	ASIA	Sindh-08	unnamed	Pakistan	Hyderabad, Sindh	2009-07-07	water buffalo	MT442669	This work
PAK/90/2010	WRLFMD	Asia1	ASIA	Sindh-08	unnamed	Pakistan	Sargodha, Punjab	2010-12-07	cattle	MT442670	This work
PAK/106/2010	WRLFMD	Asia1	ASIA	Sindh-08	unnamed	Pakistan	Bahawalpur, Punjab	2010-12-15	water buffalo	MT442671	This work
PAK/108/2010	WRLFMD	Asia1	ASIA	Sindh-08	unnamed	Pakistan	Karachi, Sindh	2010-12-24	cattle	MT442672	This work
PAK/109/2010	WRLFMD	Asia1	ASIA	Sindh-08	unnamed	Pakistan	Karachi, Sindh	2010-12-24	cattle	MT442673	This work
PAK/110/2010	WRLFMD	Asia1	ASIA	Sindh-08	unnamed	Pakistan	Karachi, Sindh	2010-12-24	cattle	MT442674	This work
PAK/111/2010	WRLFMD	Asia1	ASIA	Sindh-08	unnamed	Pakistan	Karachi, Sindh	2010-12-24	cattle	MT442675	This work
PAK/6/2011	WRLFMD	Asia1	ASIA	Sindh-08	unnamed	Pakistan	Karachi, Sindh	2011-01-03	water buffalo	MT442676	This work
PAK/7/2011	WRLFMD	Asia1	ASIA	Sindh-08	unnamed	Pakistan	Karachi, Sindh	2011-01-03	water buffalo	MT442677	This work
PAK/8/2011	WRLFMD	Asia1	ASIA	Sindh-08	unnamed	Pakistan	Karachi, Sindh	2011-01-03	water buffalo	MT442678	This work
PAK/11/2011	WRLFMD	Asia1	ASIA	Sindh-08	unnamed	Pakistan	Karachi, Sindh	2011-01-04	cattle	MT442679	This work
PAK/12/2011	WRLFMD	Asia1	ASIA	Sindh-08	unnamed	Pakistan	Karachi, Sindh	2011-01-04	cattle	MT442680	This work
PAK/13/2011	WRLFMD	Asia1	ASIA	Sindh-08	unnamed	Pakistan	Karachi, Sindh	2011-01-04	cattle	MT442681	This work
PAK/14/2011	WRLFMD	Asia1	ASIA	Sindh-08	unnamed	Pakistan	Karachi, Sindh	2011-01-05	water buffalo	MT442682	This work
PAK/15/2011	WRLFMD	Asia1	ASIA	Sindh-08	unnamed	Pakistan	Karachi, Sindh	2011-01-05	water buffalo	MT442683	This work
PAK/16/2011	WRLFMD	Asia1	ASIA	Sindh-08	unnamed	Pakistan	Karachi, Sindh	2011-01-05	water buffalo	MT442684	This work
PAK/17/2011	WRLFMD	Asia1	ASIA	Sindh-08	unnamed	Pakistan	Karachi, Sindh	2011-01-05	cattle	MT442685	This work
PAK/32/2011	WRLFMD	Asia1	ASIA	Sindh-08	unnamed	Pakistan	Karachi, Sindh	2011-01-08	water buffalo	MT442686	This work
PAK/33/2011	WRLFMD	Asia1	ASIA	Sindh-08	unnamed	Pakistan	Karachi, Sindh	2011-01-08	water buffalo	MT442687	This work
PAK/34/2011	WRLFMD	Asia1	ASIA	Sindh-08	unnamed	Pakistan	Karachi, Sindh	2011-01-08	water buffalo	MT442688	This work
PAK/35/2011	WRLFMD	Asia1	ASIA	Sindh-08	unnamed	Pakistan	Karachi, Sindh	2011-01-08	water buffalo	MT442689	This work
PAK/36/2011	WRLFMD	Asia1	ASIA	Sindh-08	unnamed	Pakistan	Karachi, Sindh	2011-01-10	cattle	MT442690	This work
PAK/37/2011	WRLFMD	Asia1	ASIA	Sindh-08	unnamed	Pakistan	Karachi, Sindh	2011-01-10	cattle	MT442691	This work
PAK/38/2011	WRLFMD	Asia1	ASIA	Sindh-08	unnamed	Pakistan	Karachi, Sindh	2011-01-10	cattle	MT442692	This work
PAK/39/2011	WRLFMD	Asia1	ASIA	Sindh-08	unnamed	Pakistan	Karachi, Sindh	2011-01-10	cattle	MT442693	This work
PAK/47/2011	WRLFMD	Asia1	ASIA	Sindh-08	unnamed	Pakistan	Karachi, Sindh	2011-01-12	cattle	MT442694	This work
PAK/49/2011	WRLFMD	Asia1	ASIA	Sindh-08	unnamed	Pakistan	Karachi, Sindh	2011-01-13	water buffalo	MT442695	This work
PAK/50/2011	WRLFMD	Asia1	ASIA	Sindh-08	unnamed	Pakistan	Karachi, Sindh	2011-01-13	water buffalo	MT442696	This work
PAK/51/2011	WRLFMD	Asia1	ASIA	Sindh-08	unnamed	Pakistan	Karachi, Sindh	2011-01-07	cattle	MT442697	This work
PAK/52/2011	WRLFMD	Asia1	ASIA	Sindh-08	unnamed	Pakistan	Karachi, Sindh	2011-01-07	cattle	MT442698	This work
PAK/53/2011	WRLFMD	Asia1	ASIA	Sindh-08	unnamed	Pakistan	Karachi, Sindh	2011-01-07	water buffalo	MT442699	This work
PAK/54/2011	WRLFMD	Asia1	ASIA	Sindh-08	unnamed	Pakistan	Karachi, Sindh	2011-01-07	cattle	MT442700	This work
PAK/55/2011	WRLFMD	Asia1	ASIA	Sindh-08	unnamed	Pakistan	Karachi, Sindh	2011-01-07	water buffalo	MT442701	This work
PAK/56/2011	WRLFMD	Asia1	ASIA	Sindh-08	unnamed	Pakistan	Karachi, Sindh	2011-01-07	cattle	MT442702	This work
PAK/57/2011	WRLFMD	Asia1	ASIA	Sindh-08	unnamed	Pakistan	Karachi, Sindh	2011-01-15	water buffalo	MT442703	This work
PAK/58/2011	WRLFMD	Asia1	ASIA	Sindh-08	unnamed	Pakistan	Karachi, Sindh	2011-01-15	cattle	MT442704	This work
PAK/60/2011	WRLFMD	Asia1	ASIA	Sindh-08	unnamed	Pakistan	Karachi, Sindh	2011-01-15	cattle	MT442705	This work
PAK/61/2011	WRLFMD	Asia1	ASIA	Sindh-08	unnamed	Pakistan	Karachi, Sindh	2011-01-15	cattle	MT442706	This work
PAK/64/2011	WRLFMD	Asia1	ASIA	Sindh-08	unnamed	Pakistan	Karachi, Sindh	2011-02-13	water buffalo	MT442707	This work
PAK/66/2011	WRLFMD	Asia1	ASIA	Sindh-08	unnamed	Pakistan	Karachi, Sindh	2011-02-13	cattle	MT442708	This work
PAK/67/2011	WRLFMD	Asia1	ASIA	Sindh-08	unnamed	Pakistan	Karachi, Sindh	2011-02-13	cattle	MT442709	This work
PAK/68/2011	WRLFMD	Asia1	ASIA	Sindh-08	unnamed	Pakistan	Karachi, Sindh	2011-02-13	water buffalo	MT442710	This work
PAK/69/2011	WRLFMD	Asia1	ASIA	Sindh-08	unnamed	Pakistan	Karachi, Sindh	2011-02-13	water buffalo	MT442711	This work
PAK/81/2011	WRLFMD	Asia1	ASIA	Sindh-08	unnamed	Pakistan	Karachi, Sindh	2011-02-19	cattle	MT442712	This work
PAK/82/2011	WRLFMD	Asia1	ASIA	Sindh-08	unnamed	Pakistan	Karachi, Sindh	2011-02-19	cattle	MT442713	This work
PAK/83/2011	WRLFMD	Asia1	ASIA	Sindh-08	unnamed	Pakistan	Karachi, Sindh	2011-02-19	water buffalo	MT442714	This work
PAK/89/2011	WRLFMD	Asia1	ASIA	Sindh-08	unnamed	Pakistan	Karachi, Sindh	2011-02-25	cattle	MT442715	This work
PAK/90/2011	WRLFMD	Asia1	ASIA	Sindh-08	unnamed	Pakistan	Karachi, Sindh	2011-02-25	cattle	MT442716	This work
PAK/91/2011	WRLFMD	Asia1	ASIA	Sindh-08	unnamed	Pakistan	Faisalabad, Punjab	2011-12-23	water buffalo	MT442717	This work
PAK/92/2011	WRLFMD	Asia1	ASIA	Sindh-08	unnamed	Pakistan	Faisalabad, Punjab	2011-12-23	water buffalo	MT442718	This work
BAL/PAK/iso-1/2011a	CASVB	Asia1	ASIA	Sindh-08	unnamed	Pakistan	Balochistan province	2011-10-01	cattle	JX435110	27484792
BAL/PAK/iso-2/2011b	CASVB	Asia1	ASIA	Sindh-08	unnamed	Pakistan	Balochistan province	2011-10-01	cattle	JX435109	27484792
Pak/SGD-23/11	PIADC	Asia1	ASIA	Sindh-08	unnamed	Pakistan	Sargodha, Punjab	2011	cattle	KU365782	29034593
Pak/SGD-22/11	PIADC	Asia1	ASIA	Sindh-08	unnamed	Pakistan	Sargodha, Punjab	2011	cattle	KU365783	29034593
Pak/SGD-25/11	PIADC	Asia1	ASIA	Sindh-08	unnamed	Pakistan	Sargodha, Punjab	2011	cattle	KU365784	29034593
Pak/SGD-24/11	PIADC	Asia1	ASIA	Sindh-08	unnamed	Pakistan	Sargodha, Punjab	2011	cattle	KU365785	29034593
Pak/SGD-26/11	PIADC	Asia1	ASIA	Sindh-08	unnamed	Pakistan	Sargodha, Punjab	2011	cattle	KU365786	29034593
Pak/SGD-27/11	PIADC	Asia1	ASIA	Sindh-08	unnamed	Pakistan	Sargodha, Punjab	2011	cattle	KU365787	29034593
Pak/SGD-28/11	PIADC	Asia1	ASIA	Sindh-08	unnamed	Pakistan	Sargodha, Punjab	2011	cattle	KU365788	29034593
Pak/SGD-29/11	PIADC	Asia1	ASIA	Sindh-08	unnamed	Pakistan	Sargodha, Punjab	2011	cattle	KU365789	29034593
Pak/SGD-30/11	PIADC	Asia1	ASIA	Sindh-08	unnamed	Pakistan	Sargodha, Punjab	2011	cattle	KU365790	29034593
Pak/KCH-31/11	PIADC	Asia1	ASIA	Sindh-08	unnamed	Pakistan	Karachi, Sindh	2011	water buffalo	KU365791	29034593
Pak/KCH-32/11	PIADC	Asia1	ASIA	Sindh-08	unnamed	Pakistan	Karachi, Sindh	2011	water buffalo	KU365792	29034593
Pak/KCH-33/11	PIADC	Asia1	ASIA	Sindh-08	unnamed	Pakistan	Karachi, Sindh	2011	water buffalo	KU365793	29034593
Pak/KCH-35/11	PIADC	Asia1	ASIA	Sindh-08	unnamed	Pakistan	Karachi, Sindh	2011	water buffalo	KU365794	29034593
Pak/KCH-34/11	PIADC	Asia1	ASIA	Sindh-08	unnamed	Pakistan	Karachi, Sindh	2011	water buffalo	KU365804	29034593
Pak/KCH-37/11	PIADC	Asia1	ASIA	Sindh-08	unnamed	Pakistan	Karachi, Sindh	2011	water buffalo	KU365805	29034593
Pak/KCH-38/11	PIADC	Asia1	ASIA	Sindh-08	unnamed	Pakistan	Karachi, Sindh	2011		KU365806	29034593
Pak/KCH-36/11	PIADC	Asia1	ASIA	Sindh-08	unnamed	Pakistan	Karachi, Sindh	2011	water buffalo	KU380332	29034593
8-1/4_ISB/Pak_2011	PIADC	Asia1	ASIA	Sindh-08	unnamed	Pakistan	FARM A	2011-12-28	water buffalo	KU641198	29034593
PAK/1/2012	WRLFMD	Asia1	ASIA	Sindh-08	unnamed	Pakistan	Sargodha, Punjab	2012-01-08	cattle	MT442719	This work
PAK/2/2012	WRLFMD	Asia1	ASIA	Sindh-08	unnamed	Pakistan	Sargodha, Punjab	2012-01-08	water buffalo	MT442720	This work
PAK/3/2012	WRLFMD	Asia1	ASIA	Sindh-08	unnamed	Pakistan	Sargodha, Punjab	2012-01-08	water buffalo	MT442721	This work
PAK/4/2012	WRLFMD	Asia1	ASIA	Sindh-08	unnamed	Pakistan	Lakki Marwat, Khyber Pakhtunkhwa	2012-01-14	cattle	MT442722	This work
PAK/5/2012	WRLFMD	Asia1	ASIA	Sindh-08	unnamed	Pakistan	Lakki Marwat, Khyber Pakhtunkhwa	2012-01-14	cattle	MT442723	This work
PAK/10/2012	WRLFMD	Asia1	ASIA	Sindh-08	unnamed	Pakistan	Gilgit, Gilgit–Baltistan	2012-02-07	cattle	MT442724	This work
PAK/11/2012	WRLFMD	Asia1	ASIA	Sindh-08	unnamed	Pakistan	Mardan, Mardan District, Khyber Pakhtunkhwa	2012-02-09	cattle	MT442725	This work
PAK/18/2012	WRLFMD	Asia1	ASIA	Sindh-08	unnamed	Pakistan	Sargodha, Sargodha district, Punjab	2012-04-08	water buffalo	MT442726	This work
PAK/19/2012	WRLFMD	Asia1	ASIA	Sindh-08	unnamed	Pakistan	Sargodha, Sargodha district, Punjab	2012-04-08	water buffalo	MT442727	This work
PAK/21/2012	WRLFMD	Asia1	ASIA	Sindh-08	unnamed	Pakistan	Sargodha, Sargodha district, Punjab	2012-04-12	cattle	MT442728	This work
PAK/22/2012	WRLFMD	Asia1	ASIA	Sindh-08	unnamed	Pakistan	Rawalpindi, Punjab	2012-04-26	cattle	MT442729	This work
PAK/24/2012	WRLFMD	Asia1	ASIA	Sindh-08	unnamed	Pakistan	Sargodha, Sargodha district, Punjab	2012-04-27	cattle	MT442730	This work
PAK/25/2012	WRLFMD	Asia1	ASIA	Sindh-08	unnamed	Pakistan	Sargodha, Sargodha district, Punjab	2012-04-27	cattle	MT442731	This work
PAK/26/2012	WRLFMD	Asia1	ASIA	Sindh-08	unnamed	Pakistan	Sargodha, Sargodha district, Punjab	2012-04-27	cattle	MT442732	This work
PAK/27/2012	WRLFMD	Asia1	ASIA	Sindh-08	unnamed	Pakistan	Rahim Yar Khan, Rahim Yar Khan District, Punjab	2012-05-08	cattle	MT442733	This work
PAK/29/2012	WRLFMD	Asia1	ASIA	Sindh-08	unnamed	Pakistan	Kotli, Kotli District, Azad Jammu and Kashmir	2012-05-14	water buffalo	MT442734	This work
PAK/30/2012	WRLFMD	Asia1	ASIA	Sindh-08	unnamed	Pakistan	Sargodha, Sargodha district, Punjab	2012-05-14	cattle	MT442735	This work
PAK/35/2012	WRLFMD	Asia1	ASIA	Sindh-08	unnamed	Pakistan	Rahim Yar Khan, Rahim Yar Khan District, Punjab	2012-06-21	water buffalo	MT442736	This work
PAK/36/2012	WRLFMD	Asia1	ASIA	Sindh-08	unnamed	Pakistan	Jhang, Jhang district, Punjab	2012-06-30	water buffalo	MT442737	This work
PAK/37/2012	WRLFMD	Asia1	ASIA	Sindh-08	unnamed	Pakistan	Jhang, Jhang district, Punjab	2012-06-30	water buffalo	MT442738	This work
PAK/42/2012	WRLFMD	Asia1	ASIA	Sindh-08	unnamed	Pakistan	Sialkot district, Punjab	2012-09-15	water buffalo	MT442739	This work
PAK/45/2012	WRLFMD	Asia1	ASIA	Sindh-08	unnamed	Pakistan	Sargodha district, Punjab	2012-11-02	water buffalo	MT442740	This work
PAK/46/2012	WRLFMD	Asia1	ASIA	Sindh-08	unnamed	Pakistan	Sargodha district, Punjab	2012-11-07	cattle	MT442741	This work
PAK/57/2012	WRLFMD	Asia1	ASIA	Sindh-08	unnamed	Pakistan	Rahim Yar Khan	2012-05-08	water buffalo	MT442742	This work
Pak/AJK-267/12	PIADC	Asia1	ASIA	Sindh-08	unnamed	Pakistan	Rawalakot, Azad Jammu & Kashmir	2012	water buffalo	KU365795	29034593
Pak/FSD-85/12	PIADC	Asia1	ASIA	Sindh-08	unnamed	Pakistan	Faisalabad, Punjab	2012	cattle	KU365796	29034593
Pak/ICT-268/12	PIADC	Asia1	ASIA	Sindh-08	unnamed	Pakistan	Islamabad, Islamabad Capital Territory	2012	water buffalo	KU365797	29034593
Pak/ICT-270/12	PIADC	Asia1	ASIA	Sindh-08	unnamed	Pakistan	Islamabad, Islamabad Capital Territory	2012	water buffalo	KU365798	29034593
Pak/ICT-271/12	PIADC	Asia1	ASIA	Sindh-08	unnamed	Pakistan	Islamabad, Islamabad Capital Territory	2012	water buffalo	KU365799	29034593
Pak/JHG-5/12	PIADC	Asia1	ASIA	Sindh-08	unnamed	Pakistan	Jhang, Punjab	2012	cattle	KU365800	29034593
Pak/KCH-16/12	PIADC	Asia1	ASIA	Sindh-08	unnamed	Pakistan	Karachi, Sindh	2012	cattle	KU365801	29034593
Pak/KCH-17/12	PIADC	Asia1	ASIA	Sindh-08	unnamed	Pakistan	Karachi, Sindh	2012	cattle	KU365802	29034593
Pak/KCH-18/12	PIADC	Asia1	ASIA	Sindh-08	unnamed	Pakistan	Karachi, Sindh	2012	cattle	KU365803	29034593
Pak/KHT-9/12	PIADC	Asia1	ASIA	Sindh-08	unnamed	Pakistan	Kohat, Khyber Pakhtunkhwa	2012	cattle	KU365808	29034593
Pak/MRD-66/12	PIADC	Asia1	ASIA	Sindh-08	unnamed	Pakistan	Mardan, Khyber Pakhtunkhwa	2012	cattle	KU365809	29034593
Pak/RWP-14/12	PIADC	Asia1	ASIA	Sindh-08	unnamed	Pakistan	Rawalpindi, Punjab	2012	water buffalo	KU365810	29034593
Pak/RWP-227/12	PIADC	Asia1	ASIA	Sindh-08	unnamed	Pakistan	Rawalpindi, Punjab	2012	cattle	KU365811	29034593
Pak/RYK-280/12	PIADC	Asia1	ASIA	Sindh-08	unnamed	Pakistan	Rahim Yar Khan, Punjab	2012	cattle	KU365812	29034593
Pak/RYK-278/12	PIADC	Asia1	ASIA	Sindh-08	unnamed	Pakistan	Rahim Yar Khan, Punjab	2012	cattle	KU365813	29034593
Pak/RYK-279/12	PIADC	Asia1	ASIA	Sindh-08	unnamed	Pakistan	Rahim Yar Khan, Punjab	2012	cattle	KU365814	29034593
Pak/RYK-283/12	PIADC	Asia1	ASIA	Sindh-08	unnamed	Pakistan	Rahim Yar Khan, Punjab	2012	cattle	KU365815	29034593
Pak/RYK-285/12	PIADC	Asia1	ASIA	Sindh-08	unnamed	Pakistan	Rahim Yar Khan, Punjab	2012	cattle	KU365816	29034593
Pak/RYK-287/12	PIADC	Asia1	ASIA	Sindh-08	unnamed	Pakistan	Rahim Yar Khan, Punjab	2012	water buffalo	KU365817	29034593
Pak/SGD-167/12	PIADC	Asia1	ASIA	Sindh-08	unnamed	Pakistan	Sargodha, Punjab	2012	water buffalo	KU365818	29034593
Pak/SGD-170/12	PIADC	Asia1	ASIA	Sindh-08	unnamed	Pakistan	Sargodha, Punjab	2012	cattle	KU365819	29034593
Pak/SGD-171/12	PIADC	Asia1	ASIA	Sindh-08	unnamed	Pakistan	Sargodha, Punjab	2012	cattle	KU365820	29034593
Pak/SGD-179/12	PIADC	Asia1	ASIA	Sindh-08	unnamed	Pakistan	Sargodha, Punjab	2012	water buffalo	KU365821	29034593
PAK_ICT-112M/2012	PIADC	Asia1	ASIA	Sindh-08	unnamed	Pakistan	Islamabad, Islamabad Capital Territory	2012	cattle	KU530140	29034593
180-1/4_ISB/Pak_2012	PIADC	Asia1	ASIA	Sindh-08	unnamed	Pakistan	FARM Q	2012-02-08	water buffalo	KU641186	29034593
178-2/4_ISB/Pak_2012	PIADC	Asia1	ASIA	Sindh-08	unnamed	Pakistan	FARM Q	2012-04-03	water buffalo	KU641187	29034593
178-3/4_ISB/Pak_2012	PIADC	Asia1	ASIA	Sindh-08	unnamed	Pakistan	FARM Q	2012-07-09	water buffalo	KU641188	29034593
144-2/4_ISB/Pak_2012	PIADC	Asia1	ASIA	Sindh-08	unnamed	Pakistan	FARM N	2012-03-27	water buffalo	KU641189	29034593
152-1/4_ISB/Pak_2012	PIADC	Asia1	ASIA	Sindh-08	unnamed	Pakistan	FARM DD	2012-02-01	water buffalo	KU641190	29034593
177-1/4_ISB/Pak_2012	PIADC	Asia1	ASIA	Sindh-08	unnamed	Pakistan	FARM Q	2012-02-08	water buffalo	KU641191	29034593
167-1/4-ISB/Pak_2012	PIADC	Asia1	ASIA	Sindh-08	unnamed	Pakistan	FARM P	2012-02-07	water buffalo	KU641192	29034593
179-1/4_ISB/Pak_2012	PIADC	Asia1	ASIA	Sindh-08	unnamed	Pakistan	FARM Q	2012-02-08	water buffalo	KU641193	29034593
162-3/4_ISB/Pak_2012	PIADC	Asia1	ASIA	Sindh-08	unnamed	Pakistan	FARM O	2012-07-02	water buffalo	KU641194	29034593
168-1/4_ISB/Pak_2012	PIADC	Asia1	ASIA	Sindh-08	unnamed	Pakistan	FARM P	2012-02-07	water buffalo	KU641195	29034593
147-4/4_ISB/Pak_2012	PIADC	Asia1	ASIA	Sindh-08	unnamed	Pakistan	FARM DD	2012-11-12	water buffalo	KU641196	29034593
115-1/4_ISB/Pak_2012	PIADC	Asia1	ASIA	Sindh-08	unnamed	Pakistan	FARM K	2012-01-24	water buffalo	KU641197	29034593
137-1/4_ISB/Pak_2012	PIADC	Asia1	ASIA	Sindh-08	unnamed	Pakistan	FARM N	2012-01-31	water buffalo	KU641199	29034593
59-2/4_ISB/Pak_2012	PIADC	Asia1	ASIA	Sindh-08	unnamed	Pakistan	FARM F	2012-03-14	water buffalo	KU641200	29034593
185-3/4_ISB/Pak_2012	PIADC	Asia1	ASIA	Sindh-08	unnamed	Pakistan	FARM Q	2012-07-09	water buffalo	KU641201	29034593
192-3/4_ISB/Pak_2012	PIADC	Asia1	ASIA	Sindh-08	unnamed	Pakistan	FARM R	2012-07-11	water buffalo	KU641202	29034593
189-4/4_ISB/Pak_2012	PIADC	Asia1	ASIA	Sindh-08	unnamed	Pakistan	FARM R	2012-11-22	water buffalo	KU641203	29034593
192-2/4_ISB/Pak_2012	PIADC	Asia1	ASIA	Sindh-08	unnamed	Pakistan	FARM R	2012-04-04	water buffalo	KU641204	29034593
185-1/4_ISB/Pak_2012	PIADC	Asia1	ASIA	Sindh-08	unnamed	Pakistan	FARM Q	2012-02-08	water buffalo	KU641205	29034593
189-2/4_ISB/Pak_2012	PIADC	Asia1	ASIA	Sindh-08	unnamed	Pakistan	FARM R	2012-04-04	water buffalo	KU641206	29034593
192-4/4_ISB/Pak_2012	PIADC	Asia1	ASIA	Sindh-08	unnamed	Pakistan	FARM R	2012-11-22	water buffalo	KU641207	29034593
189-3/4_ISB/Pak_2012	PIADC	Asia1	ASIA	Sindh-08	unnamed	Pakistan	FARM R	2012-07-11	water buffalo	KU641208	29034593
187-4/4_ISB/Pak_2012	PIADC	Asia1	ASIA	Sindh-08	unnamed	Pakistan	FARM R	2012-11-22	water buffalo	KU641209	29034593
184-3/4_ISB/Pak_2012	PIADC	Asia1	ASIA	Sindh-08	unnamed	Pakistan	FARM Q	2012-07-09	water buffalo	KU641210	29034593
184-1/4_ISB/Pak-2012	PIADC	Asia1	ASIA	Sindh-08	unnamed	Pakistan	FARM Q	2012-02-08	water buffalo	KU641211	29034593
184-2/4_ISB/Pak_2012	PIADC	Asia1	ASIA	Sindh-08	unnamed	Pakistan	FARM Q	2012-04-03	water buffalo	KU641212	29034593
183-2/4_ISB/Pak_2012	PIADC	Asia1	ASIA	Sindh-08	unnamed	Pakistan	FARM Q	2012-04-03	water buffalo	KU641213	29034593
183-1/4_ISB/Pak_2012	PIADC	Asia1	ASIA	Sindh-08	unnamed	Pakistan	FARM Q	2012-02-08	water buffalo	KU641214	29034593
181-1/4_ISB/Pak_2012	PIADC	Asia1	ASIA	Sindh-08	unnamed	Pakistan	FARM Q	2012-02-08	water buffalo	KU641215	29034593
221-4/4_ISB/Pak_2012	PIADC	Asia1	ASIA	Sindh-08	unnamed	Pakistan	FARM U	2012-11-28	water buffalo	KU641216	29034593
220-4/4_ISB/Pak_2012	PIADC	Asia1	ASIA	Sindh-08	unnamed	Pakistan	FARM U	2012-11-28	water buffalo	KU641217	29034593
209-4/4_ISB/Pak_2012	PIADC	Asia1	ASIA	Sindh-08	unnamed	Pakistan	FARM T	2012-11-27	water buffalo	KU641218	29034593
256-4/4_ISB/Pak_2012	PIADC	Asia1	ASIA	Sindh-08	unnamed	Pakistan	FARM Y	2012-12-06	water buffalo	KU641219	29034593
263-4/4_ISB/Pak_2012	PIADC	Asia1	ASIA	Sindh-08	unnamed	Pakistan	FARM Z	2012-12-10	water buffalo	KU641220	29034593
208-4/4_ISB/Pak_2012	PIADC	Asia1	ASIA	Sindh-08	unnamed	Pakistan	FARM T	2012-11-27	water buffalo	KU641221	29034593
254-1/4_ISB/Pak_2012	PIADC	Asia1	ASIA	Sindh-08	unnamed	Pakistan	FARM Y	2012-02-23	water buffalo	KU641222	29034593
263-1/4_ISB/Pak_2012	PIADC	Asia1	ASIA	Sindh-08	unnamed	Pakistan	FARM Z	2012-02-28	water buffalo	KU641223	29034593
230-4/4_ISB/Pak_2012	PIADC	Asia1	ASIA	Sindh-08	unnamed	Pakistan	FARM V	2012-12-03	water buffalo	KU641224	29034593
233-4/4_ISB/Pak_2012	PIADC	Asia1	ASIA	Sindh-08	unnamed	Pakistan	FARM V	2012-12-03	water buffalo	KU641225	29034593
254-4/4_ISB/Pak_2012	PIADC	Asia1	ASIA	Sindh-08	unnamed	Pakistan	FARM Y	2012-12-05	water buffalo	KU641226	29034593
231-4/4_ISB/Pak_2012	PIADC	Asia1	ASIA	Sindh-08	unnamed	Pakistan	FARM V	2012-12-03	water buffalo	KU641227	29034593
237-4/4_ISB/Pak_2012	PIADC	Asia1	ASIA	Sindh-08	unnamed	Pakistan	FARM W	2012-12-03	water buffalo	KU641228	29034593
222-4/4_ISB/Pak_2012	PIADC	Asia1	ASIA	Sindh-08	unnamed	Pakistan	FARM U	2012-11-28	water buffalo	KU641229	29034593
229-4/4_ISB/Pak_2012	PIADC	Asia1	ASIA	Sindh-08	unnamed	Pakistan	FARM V	2012-12-03	water buffalo	KU641230	29034593
272-4/4_ISB/Pak_2012	PIADC	Asia1	ASIA	Sindh-08	unnamed	Pakistan	FARM AA	2012-12-11	water buffalo	KU641231	29034593
277-1/4_ISB/Pak_2012	PIADC	Asia1	ASIA	Sindh-08	unnamed	Pakistan	FARM AA	2012-02-29	water buffalo	KU641232	29034593
283-4/4_ISB/Pak_2012	PIADC	Asia1	ASIA	Sindh-08	unnamed	Pakistan	FARM BB	2012-12-12	water buffalo	KU641233	29034593
277-4/4_ISB/Pak_2012	PIADC	Asia1	ASIA	Sindh-08	unnamed	Pakistan	FARM AA	2012-12-11	water buffalo	KU641234	29034593
284-1/4_ISB/Pak_2012	PIADC	Asia1	ASIA	Sindh-08	unnamed	Pakistan	FARM BB	2012-03-01	water buffalo	KU641235	29034593
273-4/4_ISB/Pak_2012	PIADC	Asia1	ASIA	Sindh-08	unnamed	Pakistan	FARM AA	2012-12-11	water buffalo	KU641236	29034593
284-3/4_ISB/Pak_2012	PIADC	Asia1	ASIA	Sindh-08	unnamed	Pakistan	FARM BB	2012-08-28	water buffalo	KU641237	29034593
PAK/7/2013	WRLFMD	Asia1	ASIA	Sindh-08	unnamed	Pakistan	Okara district, Punjab	2013-02-28	water buffalo	MT442743	This work
PAK/8/2013	WRLFMD	Asia1	ASIA	Sindh-08	unnamed	Pakistan	Rahim Yar Khan district, Punjab	2013-03-06	cattle	MT442744	This work
PAK/9/2013	WRLFMD	Asia1	ASIA	Sindh-08	unnamed	Pakistan	Okara district, Punjab	2013-03-14	water buffalo	MT442745	This work
PAK/10/2013	WRLFMD	Asia1	ASIA	Sindh-08	unnamed	Pakistan	Jhang district, Punjab	2013-03-14	cattle	MT442746	This work
PAK/14/2013	WRLFMD	Asia1	ASIA	Sindh-08	unnamed	Pakistan	Bhakkar district, Punjab	2013-04-01	cattle	MT442747	This work
PAK/23/2013	WRLFMD	Asia1	ASIA	Sindh-08	unnamed	Pakistan	Karachi, Sindh	2013-06-04	water buffalo	MT442748	This work
PAK_KCH-353/2013	PIADC	Asia1	ASIA	Sindh-08	unnamed	Pakistan	Karachi, Sindh	2013	cattle	KU530141	29034593
PAK/19/2014	WRLFMD	Asia1	ASIA	Sindh-08	unnamed	Pakistan	Multan	2014-01-22	cattle	MT442749	This work
PAK/20/2014	WRLFMD	Asia1	ASIA	Sindh-08	unnamed	Pakistan	Multan	2014-03-24	water buffalo	MT442750	This work
PAK/25/2014	WRLFMD	Asia1	ASIA	Sindh-08	unnamed	Pakistan	Lahore	2014-04-15	cattle	MT442751	This work
PAK/26/2014	WRLFMD	Asia1	ASIA	Sindh-08	unnamed	Pakistan	Karachi, Sindh	2014-01-18	cattle	MT442752	This work
PAK/35/2014	WRLFMD	Asia1	ASIA	Sindh-08	unnamed	Pakistan	Rahim Yar Khan, Punjab	2014-11-08	water buffalo	MT442753	This work
PAK/37/2014	WRLFMD	Asia1	ASIA	Sindh-08	unnamed	Pakistan	Karachi, Sindh	2014-11-17	cattle	MT442754	This work
PAK/39/2014	WRLFMD	Asia1	ASIA	Sindh-08	unnamed	Pakistan	Karachi, Sindh	2014-12-02	cattle	MT442755	This work
PAK/46/2014	WRLFMD	Asia1	ASIA	Sindh-08	unnamed	Pakistan	Swabi, Khyber Pakhtunkhwa	2014-12-30	water buffalo	MT442756	This work
PAK/1/2015	WRLFMD	Asia1	ASIA	Sindh-08	unnamed	Pakistan	Islamabad, Islamabad Capital Territory	2015-01-09	water buffalo	MT442757	This work
PAK/27/2015	WRLFMD	Asia1	ASIA	Sindh-08	unnamed	Pakistan	Lahore, Lahore	2015-07-15	water buffalo	MT442758	This work
PAK/28/2015	WRLFMD	Asia1	ASIA	Sindh-08	unnamed	Pakistan	Lahore, Lahore	2015-08-01	cattle	MT442759	This work
PAK/29/2015	WRLFMD	Asia1	ASIA	Sindh-08	unnamed	Pakistan	Kasur, Lahore	2015-08-27	water buffalo	MT442760	This work
PAK/33/2015	WRLFMD	Asia1	ASIA	Sindh-08	unnamed	Pakistan	Karachi, Sindh	2015-09-05	water buffalo	MT442761	This work
PAK/37/2015	WRLFMD	Asia1	ASIA	Sindh-08	unnamed	Pakistan	Karachi, Sindh	2015-09-22	cattle	MT442762	This work
PAK/38/2015	WRLFMD	Asia1	ASIA	Sindh-08	unnamed	Pakistan	Karachi, Sindh	2015-09-23	cattle	MT442763	This work
PAK/43/2015	WRLFMD	Asia1	ASIA	Sindh-08	unnamed	Pakistan	Islamabad, Islamabad	2015-08-08	cattle	MT442764	This work
PAK/48/2015	WRLFMD	Asia1	ASIA	Sindh-08	unnamed	Pakistan	Rehim Yar Khan, Punjab	2015-10-19	cattle	MT442765	This work
PAK/54/2015	WRLFMD	Asia1	ASIA	Sindh-08	unnamed	Pakistan	Toba Tek Singh, Punjab	2015-11-06	water buffalo	MT442766	This work
PAK/1/2016	WRLFMD	Asia1	ASIA	Sindh-08	unnamed	Pakistan	Layyah, Punjab	2016-01-10	cattle	MT442767	This work
PAK/5/2016	WRLFMD	Asia1	ASIA	Sindh-08	unnamed	Pakistan	Jhang, Punjab	2016-02-12	water buffalo	MT442768	This work
PAK/8/2016	WRLFMD	Asia1	ASIA	Sindh-08	unnamed	Pakistan	Gharo, Thatta, Sindh	2016-05-06	water buffalo	MT442769	This work
PAK/9/2016	WRLFMD	Asia1	ASIA	Sindh-08	unnamed	Pakistan	Lower Dir, Khyber Pakhtunkhwa	2016-05-08	cattle	MT442770	This work
PAK/13/2016	WRLFMD	Asia1	ASIA	Sindh-08	unnamed	Pakistan	Karachi, Sindh	2016-08-11	water buffalo	MT442771	This work
PAK/14/2016	WRLFMD	Asia1	ASIA	Sindh-08	unnamed	Pakistan	Karachi, Sindh	2016-09-06	water buffalo	MT442772	This work
PAK/17/2016	WRLFMD	Asia1	ASIA	Sindh-08	unnamed	Pakistan	Rawalpindi, Punjab	2016-09-12	cattle	MT442773	This work
PAK/18/2016	WRLFMD	Asia1	ASIA	Sindh-08	unnamed	Pakistan	Lower Dir, Khyber Pakhtunkhwa	2016-10-10	cattle	MT442774	This work
PAK/22/2016	WRLFMD	Asia1	ASIA	Sindh-08	unnamed	Pakistan	Kasur, Punjab	2016-11-11	cattle	MT442775	This work
PAK/23/2016	WRLFMD	Asia1	ASIA	Sindh-08	unnamed	Pakistan	Karachi, Sindh	2016-12-09	cattle	MT442776	This work
PAK/27/2016	WRLFMD	Asia1	ASIA	Sindh-08	unnamed	Pakistan	Karachi, Sindh	2016-12-12	cattle	MT442777	This work
NIAB/PUN/PAK/154/2016	NIAB	Asia1	ASIA	Sindh-08	unnamed	Pakistan	Shekhupura, Punjab	02/2016	cattle	KY659575	29516248
NIAB/PUN/PAK/149/2016	NIAB	Asia1	ASIA	Sindh-08	unnamed	Pakistan	Lodhran, Punjab	03/2016	cattle	KY659574	29516248
NIAB/PUN/PAK/160/2016	NIAB	Asia1	ASIA	Sindh-08	unnamed	Pakistan	Faisalabad, Punjab	2016-03-16	water buffalo	MF140439	29516248
NIAB/PUN/PAK/181/2016	NIAB	Asia1	ASIA	Sindh-08	unnamed	Pakistan	Faisalabad, Punjab	2016-04-04	cattle	MF140441	29516248
NIAB/PUN/PAK/145/2016	NIAB	Asia1	ASIA	Sindh-08	unnamed	Pakistan	Gujranwala, Punjab	04/2016	cattle	KY659571	29516248
NIAB/PUN/PAK/190/2016	NIAB	Asia1	ASIA	Sindh-08	unnamed	Pakistan	Faisalabad, Punjab	2016-04-22	water buffalo	MF140438	29516248
NIAB/PUN/PAK/192/2016	NIAB	Asia1	ASIA	Sindh-08	unnamed	Pakistan	Faisalabad, Punjab	2016-05-05	cattle	MF140442	29516248
NIAB/PUN/PAK/146/2016	NIAB	Asia1	ASIA	Sindh-08	unnamed	Pakistan	Okara, Punjab	05/2016	cattle	KY659572	29516248
NIAB/PUN/PAK/195/2016	NIAB	Asia1	ASIA	Sindh-08	unnamed	Pakistan	Faisalabad, Punjab	2016-05-18	dromedary	MF140443	29516248
NIAB/PUN/PAK/197/2016	NIAB	Asia1	ASIA	Sindh-08	unnamed	Pakistan	Faisalabad, Punjab	2016-05-18	dromedary	MF167435	29516248
NIAB/PUN/PAK/142/2016	NIAB	Asia1	ASIA	Sindh-08	unnamed	Pakistan	Lahore, Punjab	2016-06-12	water buffalo	MF115987	29516248
NIAB/PUN/PAK/144/2016	NIAB	Asia1	ASIA	Sindh-08	unnamed	Pakistan	Bahawalnagar, Punjab	06/2016	cattle	KY659570	29516248
NIAB/PUN/PAK/147/2016	NIAB	Asia1	ASIA	Sindh-08	unnamed	Pakistan	Okara, Punjab	06/2016	cattle	KY659573	29516248
NIAB/PUN/PAK/156/2016	NIAB	Asia1	ASIA	Sindh-08	unnamed	Pakistan	Rahim Yar Khan, Punjab	2016-07-16	cattle	MF115991	29516248
NIAB/PUN/PAK/148/2016	NIAB	Asia1	ASIA	Sindh-08	unnamed	Pakistan	Jhelum, Punjab	2016-09-21	cattle	MF115988	29516248
NIAB/PUN/PAK/152/2016	NIAB	Asia1	ASIA	Sindh-08	unnamed	Pakistan	Bhhakkar, Punjab	2016-11-30	cattle	MF115989	29516248
PAK/1/2017	WRLFMD	Asia1	ASIA	Sindh-08	unnamed	Pakistan	L.C.C Mor	2017-01-12	water buffalo	MT442778	This work
PAK/3/2017	WRLFMD	Asia1	ASIA	Sindh-08	unnamed	Pakistan	Karachi, Sindh	2017-02-01	cattle	MT442779	This work
PAK/5/2017	WRLFMD	Asia1	ASIA	Sindh-08	unnamed	Pakistan	Islamabad Capital Territory	2017-02-02	water buffalo	MT442780	This work
PAK/6/2017	WRLFMD	Asia1	ASIA	Sindh-08	unnamed	Pakistan	Rawalpindi, Punjab	2017-02-03	cattle	MT442781	This work
PAK/7/2017	WRLFMD	Asia1	ASIA	Sindh-08	unnamed	Pakistan	Islamabad Capital Territory	2017-02-03	cattle	MT442782	This work
PAK/9/2017	WRLFMD	Asia1	ASIA	Sindh-08	unnamed	Pakistan	Multan, Punjab	2017-02-03	water buffalo	MT442783	This work
PAK/11/2017	WRLFMD	Asia1	ASIA	Sindh-08	unnamed	Pakistan	Pakpattan, Punjab	2017-02-15	water buffalo	MT442784	This work
PAK/15/2017	WRLFMD	Asia1	ASIA	Sindh-08	unnamed	Pakistan	Dera Allah Yar, Jafarabad, Balochistan	2017-04-05	cattle	MT442785	This work
PAK/16/2017	WRLFMD	Asia1	ASIA	Sindh-08	unnamed	Pakistan	Rawalpindi, Punjab	2017-08-02	cattle	MT442786	This work
PAK/17/2017	WRLFMD	Asia1	ASIA	Sindh-08	unnamed	Pakistan	Jhang, Punjab	2017-09-02	water buffalo	MT442787	This work
NIAB/PUN/PAK/207/2017	NIAB	Asia1	ASIA	Sindh-08	unnamed	Pakistan	Attock, Punjab	2017-03-01	cattle	MF140437	29516248
NIAB/PUN/PAK/209/2017	NIAB	Asia1	ASIA	Sindh-08	unnamed	Pakistan	Rawalpindi, Punjab	;03/2017	goat	MF140444	29516248
NIAB/PUN/PAK/203/2017	NIAB	Asia1	ASIA	Sindh-08	unnamed	Pakistan	Rawalpindi, Punjab	2017-04-12	cattle	MF115990	29516248
2145/Tajikistan/2011	ARRIAH	Asia1	ASIA	Sindh-08	unnamed	Tajikistan		2011-07-01	cattle	MW085905	This work
TUR/49/2011	WRLFMD	Asia1	ASIA	Sindh-08	unnamed	Turkey	Haciali, Merkez, Ardahan	2011-08-15	cattle	MT442788	This work
TUR/50/2011	WRLFMD	Asia1	ASIA	Sindh-08	unnamed	Turkey	Haciali, Merkez, Ardahan	2011-08-15	cattle	MT442789	This work
TUR/51/2011	WRLFMD	Asia1	ASIA	Sindh-08	unnamed	Turkey	Haciali, Merkez, Ardahan	2011-08-15	cattle	MT442790	This work
TUR/65/2011	WRLFMD	Asia1	ASIA	Sindh-08	unnamed	Turkey	Agapinar, Odun Pazari, Eskisehir	2011-10-20	cattle	MT442791	This work
TUR/66/2011	WRLFMD	Asia1	ASIA	Sindh-08	unnamed	Turkey	Buzhane, Merkez, Van	2011-11-17	cattle	MT442792	This work
TUR/67/2011	WRLFMD	Asia1	ASIA	Sindh-08	unnamed	Turkey	Halilcavus, Hinis, Erzurum	2011-11-24	cattle	MT442793	This work
TUR/68/2011	WRLFMD	Asia1	ASIA	Sindh-08	unnamed	Turkey	Esenlik, Bulanik, Mus	2011-12-01	cattle	MT442794	This work
TUR/69/2011	WRLFMD	Asia1	ASIA	Sindh-08	unnamed	Turkey	Ismail Bey, Devrekan, Kastamonu	2011-12-06	cattle	MT442795	This work
TUR/70/2011	WRLFMD	Asia1	ASIA	Sindh-08	unnamed	Turkey	Balikcilar, Merkez, Ardahan	2011-12-07	cattle	MT442796	This work
TUR/72/2011	WRLFMD	Asia1	ASIA	Sindh-08	unnamed	Turkey	Alaagac, Demirci, Manisa	2011-12-12	cattle	MT442797	This work
TUR/73/2011	WRLFMD	Asia1	ASIA	Sindh-08	unnamed	Turkey	Istiklal, Karatay, Konya	2011-12-16	cattle	MT442798	This work
TUR/74/2011	WRLFMD	Asia1	ASIA	Sindh-08	unnamed	Turkey	Dutlu, Oltu, Erzurum	2011-12-19	cattle	MT442799	This work
TUR/76/2011	WRLFMD	Asia1	ASIA	Sindh-08	unnamed	Turkey	Kucukkalecik, Merkez, Afyonkarahisar	2011-12-27	cattle	MT442800	This work
TUR/1/2012	WRLFMD	Asia1	ASIA	Sindh-08	unnamed	Turkey	Cumali, Cine, Aydin	2012-01-02	cattle	MT442801	This work
TUR/2/2012	WRLFMD	Asia1	ASIA	Sindh-08	unnamed	Turkey	Ocakli, Varto, Mus	2012-01-05	cattle	MT442802	This work
TUR/2/2013	WRLFMD	Asia1	ASIA	Sindh-08	unnamed	Turkey	Toprakocak, Yenisehir, Bursa	2013-01-02	cattle	MT442803	This work
TUR/13/2013	WRLFMD	Asia1	ASIA	Sindh-08	unnamed	Turkey	Gundogan, Oguzeli, Gaziantep	2013-02-09	cattle	MT442804	This work
TUR/17/2013	WRLFMD	Asia1	ASIA	Sindh-08	unnamed	Turkey	Tekeli, Menderes, Izmir	2013-02-23	cattle	MK572800	This work
TUR/28/2013	WRLFMD	Asia1	ASIA	Sindh-08	unnamed	Turkey	Korucu, Merkez, Elazig	2013-03-09	cattle	MT442805	This work
TUR/32/2013	WRLFMD	Asia1	ASIA	Sindh-08	unnamed	Turkey	Elmacik, Merkez, Kutahya	2013-03-12	cattle	MK572801	This work
TUR/6/2014	WRLFMD	Asia1	ASIA	Sindh-08	unnamed	Turkey	Karayusuflu, Seyhan, Adana	2014-01-14	cattle	MK572802	This work
TUR/23/2014	WRLFMD	Asia1	ASIA	Sindh-08	unnamed	Turkey	Karakoy, Varto, Mus	2014-02-27	cattle	MT442806	This work
TUR/37/2014	WRLFMD	Asia1	ASIA	Sindh-08	unnamed	Turkey	Senemoglu, Gole, Ardahan	2014-10-24	cattle	MT442807	This work
TUR/39/2014	WRLFMD	Asia1	ASIA	Sindh-08	unnamed	Turkey	Kupeler, Altieylul, Balikesir	2014-12-03	cattle	MT442808	This work
TUR/2/2015	WRLFMD	Asia1	ASIA	Sindh-08	unnamed	Turkey	Yazikonak, Merkez, Elazig	2014-02-03	cattle	MT442809	This work
TUR/7/2015	WRLFMD	Asia1	ASIA	Sindh-08	unnamed	Turkey	Karagunduz, Ipekyolu, Van	2015-02-23	cattle	MT442810	This work
TUR/9/2015	WRLFMD	Asia1	ASIA	Sindh-08	unnamed	Turkey	Ciftlikkoy, Ekinozu, Kahramanmaras	2015-03-26	cattle	MT442811	This work
TUR/12/2015	WRLFMD	Asia1	ASIA	Sindh-08	unnamed	Turkey	Ataturk, Merek, Ardahan	2015-03-30	cattle	MT442812	This work
TUR/18/2015	WRLFMD	Asia1	ASIA	Sindh-08	unnamed	Turkey	Sogutlu, Merkez, Igdir	2015-05-13	cattle	MT442813	This work
AFG/120/2004	PIADC	O	ME-SA	PanAsia-2	unnamed	Afghanistan	Ghazni	2004-04-17	bovine	EF457984	18278548
AFG/201/2004	PIADC	O	ME-SA	PanAsia-2	unnamed	Afghanistan	Zabul	2004-04-17	caprine	EF457985	18278548
AFG/29/2007	WRLFMD	O	ME-SA	PanAsia-2	unnamed	Afghanistan		2007	goat	MT442814	This work
AFG/34/2007	WRLFMD	O	ME-SA	PanAsia-2	unnamed	Afghanistan		2007	cattle	MT442815	This work
AFG/36/2007	WRLFMD	O	ME-SA	PanAsia-2	unnamed	Afghanistan		2007	cattle	MT442816	This work
AFG/37/2007	WRLFMD	O	ME-SA	PanAsia-2	unnamed	Afghanistan		2007	cattle	MT442817	This work
AFG/39/2007	WRLFMD	O	ME-SA	PanAsia-2	unnamed	Afghanistan		2007	not known	MT442818	This work
AFG/42/2007	WRLFMD	O	ME-SA	PanAsia-2	unnamed	Afghanistan		2007	not known	MT442819	This work
AFG/43/2007	WRLFMD	O	ME-SA	PanAsia-2	unnamed	Afghanistan		2007	not known	MT442820	This work
AFG/45/2007	WRLFMD	O	ME-SA	PanAsia-2	unnamed	Afghanistan		2007	not known	MT442821	This work
AFG/5/2009	WRLFMD	O	ME-SA	PanAsia-2	BAL-09	Afghanistan	Pushti Bag, Deh Dadi, Balkh	2009-09-06	not known	MT442822	This work
AFG/19/2009	WRLFMD	O	ME-SA	PanAsia-2	BAL-09	Afghanistan	Charm Ga, Aibak center, Samangan	2009-11-24	not known	MT442823	This work
AFG/22/2009	WRLFMD	O	ME-SA	PanAsia-2	BAL-09	Afghanistan	Shar Jad, Center, Samangan	2009-11-24	not known	MT442824	This work
AFG/23/2009	WRLFMD	O	ME-SA	PanAsia-2	BAL-09	Afghanistan	Shar Jad, Center, Samangan	2009-11-24	not known	MT442825	This work
AFG/24/2009	WRLFMD	O	ME-SA	PanAsia-2	BAL-09	Afghanistan	Shar Jad, Center, Samangan	2009-11-24	not known	MT442826	This work
AFG/25/2009	WRLFMD	O	ME-SA	PanAsia-2	BAL-09	Afghanistan	Khwaja Isn, Aibal Center, Samangan	2009-11-24	not known	MT442827	This work
AFG/27/2009	WRLFMD	O	ME-SA	PanAsia-2	BAL-09	Afghanistan	Qala-I-Naja, Char Dihi, Kabul	2009-12-07	not known	MT442828	This work
AFG/28/2009	WRLFMD	O	ME-SA	PanAsia-2	BAL-09	Afghanistan	Sarqad, Aibak Center, Samangan	2009-12-07	not known	MT442829	This work
AFG/29/2009	WRLFMD	O	ME-SA	PanAsia-2	BAL-09	Afghanistan	Sarqad, Aibak Center, Samangan	2009-12-07	not known	MT442830	This work
AFG/30/2009	WRLFMD	O	ME-SA	PanAsia-2	BAL-09	Afghanistan	Takht Rust, Aibak Center, Samangan	2009-12-07	not known	MT442831	This work
AFG/31/2009	WRLFMD	O	ME-SA	PanAsia-2	BAL-09	Afghanistan	Takht Rust, Aibak Center, Samangan	2009-12-07	not known	MT442832	This work
AFG/32/2009	WRLFMD	O	ME-SA	PanAsia-2	BAL-09	Afghanistan	Takht Rust, Aibak Center, Samangan	2009-12-07	not known	MT442833	This work
AFG/33/2009	WRLFMD	O	ME-SA	PanAsia-2	BAL-09	Afghanistan	Takht Rust, Aibak Center, Samangan	2009-12-07	not known	MT442834	This work
AFG/35/2009	WRLFMD	O	ME-SA	PanAsia-2	BAL-09	Afghanistan	Takht Rust, Aibak Center, Samangan	2009-12-07	not known	MT442835	This work
AFG/36/2009	WRLFMD	O	ME-SA	PanAsia-2	BAL-09	Afghanistan	Takht Rust, Aibak Center, Samangan	2009-12-07	not known	MT442836	This work
AFG/37/2009	WRLFMD	O	ME-SA	PanAsia-2	BAL-09	Afghanistan	Takht Rust, Aibak Center, Samangan	2009-12-07	not known	MT442837	This work
AFG/38/2009	WRLFMD	O	ME-SA	PanAsia-2	BAL-09	Afghanistan	Char Rahi, Nahar Sha, Balkh	2009-12-08	not known	MT442838	This work
AFG/40/2009	WRLFMD	O	ME-SA	PanAsia-2	BAL-09	Afghanistan	Char Rahi, Nahar Sha, Balkh	2009-12-08	not known	MT442839	This work
AFG/42/2009	WRLFMD	O	ME-SA	PanAsia-2	BAL-09	Afghanistan	Gulistan, Rukha, Panjsher	2009-12-11	not known	MT442840	This work
AFG/43/2009	WRLFMD	O	ME-SA	PanAsia-2	BAL-09	Afghanistan	Gulistan, Rukha, Panjsher	2009-12-11	not known	MT442841	This work
AFG/44/2009	WRLFMD	O	ME-SA	PanAsia-2	BAL-09	Afghanistan	Gulistan, Rukha, Panjsher	2009-12-11	not known	MT442842	This work
AFG/45/2009	WRLFMD	O	ME-SA	PanAsia-2	BAL-09	Afghanistan	Gulistan, Rukha, Panjsher	2009-12-11	not known	MT442843	This work
AFG/46/2009	WRLFMD	O	ME-SA	PanAsia-2	BAL-09	Afghanistan	Gulistan, Rukha, Panjsher	2009-12-11	not known	MT442844	This work
AFG/49/2009	WRLFMD	O	ME-SA	PanAsia-2	BAL-09	Afghanistan	Nahar Sha, Bahsood, Nangarhar	2009-12-14	not known	MT442845	This work
AFG/65/2009	WRLFMD	O	ME-SA	PanAsia-2	BAL-09	Afghanistan	Gharomy, Center, Khost	2009-12-20	not known	MT442846	This work
AFG/66/2009	WRLFMD	O	ME-SA	PanAsia-2	BAL-09	Afghanistan	Qala-I-Jum, 7th, Kabul	2009-12-23	not known	MT442847	This work
AFG/67/2009	WRLFMD	O	ME-SA	PanAsia-2	BAL-09	Afghanistan	Ali Mardan, 7th, Kabul	2009-12-23	not known	MT442848	This work
AFG/1/2010	WRLFMD	O	ME-SA	PanAsia-2	BAL-09	Afghanistan	Sariay Naw, Injil, Hirat	2010-01-08	not known	MT442849	This work
AFG/2/2010	WRLFMD	O	ME-SA	PanAsia-2	BAL-09	Afghanistan	Sariay Naw, Injil, Hirat	2010-01-08	not known	MT442850	This work
AFG/4/2010	WRLFMD	O	ME-SA	PanAsia-2	BAL-09	Afghanistan	Baba Haji, 2nd, Hirat	2010-01-08	not known	MT442851	This work
AFG/5/2010	WRLFMD	O	ME-SA	PanAsia-2	BAL-09	Afghanistan	Qala-I-Reg, 9th, Hirat	2010-01-08	not known	MT442852	This work
AFG/11/2010	WRLFMD	O	ME-SA	PanAsia-2	BAL-09	Afghanistan	Rabat Guz, Injil, Hirat	2010-01-09	not known	MT442853	This work
AFG/12/2010	WRLFMD	O	ME-SA	PanAsia-2	BAL-09	Afghanistan	Qafasdan, Injil, Hirat	2010-01-09	not known	MT442854	This work
AFG/13/2010	WRLFMD	O	ME-SA	PanAsia-2	BAL-09	Afghanistan	Qafasdan, Injil, Hirat	2010-01-09	not known	MT442855	This work
AFG/19/2010	WRLFMD	O	ME-SA	PanAsia-2	BAL-09	Afghanistan	Zor Abad, 4th, Kabul	2010-01-23	not known	MT442856	This work
AFG/20/2010	WRLFMD	O	ME-SA	PanAsia-2	PUN-10	Afghanistan	Zor Abad, 4th, Kabul	2010-01-23	not known	MT442857	This work
AFG/21/2010	WRLFMD	O	ME-SA	PanAsia-2	BAL-09	Afghanistan	Zor Abad, 4th, Kabul	2010-01-23	not known	MT442858	This work
AFG/22/2010	WRLFMD	O	ME-SA	PanAsia-2	BAL-09	Afghanistan	Zor Abad, 4th, Kabul	2010-01-23	not known	MT442859	This work
AFG/23/2010	WRLFMD	O	ME-SA	PanAsia-2	BAL-09	Afghanistan	Zor Abad, 4th, Kabul	2010-01-23	not known	MT442860	This work
AFG/24/2010	WRLFMD	O	ME-SA	PanAsia-2	BAL-09	Afghanistan	Khair Khan, 8th, Kabul	2010-01-26	not known	MT442861	This work
AFG/25/2010	WRLFMD	O	ME-SA	PanAsia-2	BAL-09	Afghanistan	Khair Khan, 8th, Kabul	2010-01-26	not known	MT442862	This work
AFG/26/2010	WRLFMD	O	ME-SA	PanAsia-2	BAL-09	Afghanistan	Khair Khan, 8th, Kabul	2010-01-26	not known	MT442863	This work
AFG/27/2010	WRLFMD	O	ME-SA	PanAsia-2	BAL-09	Afghanistan	Khair Khan, 8th, Kabul	2010-01-26	not known	MT442864	This work
AFG/30/2010	WRLFMD	O	ME-SA	PanAsia-2	unnamed	Afghanistan	Maras Khail, Center, Khost	2010-02-08	not known	MT442865	This work
AFG/31/2010	WRLFMD	O	ME-SA	PanAsia-2	BAL-09	Afghanistan	Deh Dama, 7th district, Kabul	2010-03-04	not known	MT442866	This work
AFG/32/2010	WRLFMD	O	ME-SA	PanAsia-2	ANT-10	Afghanistan	Chahar Qala, Qala-I Pakshak, 6th District, Kabul	2010-03-09	not known	MT442867	This work
AFG/34/2010	WRLFMD	O	ME-SA	PanAsia-2	ANT-10	Afghanistan	Qabghan, Rokha, Panjsher	2010-03-24	not known	MT442868	This work
AFG/36/2010	WRLFMD	O	ME-SA	PanAsia-2	ANT-10	Afghanistan	Qabghan, Rokha, Panjsher	2010-03-24	not known	MT442869	This work
AFG/39/2010	WRLFMD	O	ME-SA	PanAsia-2	ANT-10	Afghanistan	Alaw Ddin, Nahea6, Kabul	2010-04-06	not known	MT442870	This work
AFG/40/2010	WRLFMD	O	ME-SA	PanAsia-2	ANT-10	Afghanistan	Dewanbegi, Nahea 5, Kabul	2010-04-12	not known	MT442871	This work
AFG/41/2010	WRLFMD	O	ME-SA	PanAsia-2	ANT-10	Afghanistan	Aqa Sarai, Kalakan, Kabul	2010-04-14	not known	MT442872	This work
AFG/42/2010	WRLFMD	O	ME-SA	PanAsia-2	ANT-10	Afghanistan	Zor Abad, Nahea 11, Kabul	2010-04-14	not known	MT442873	This work
AFG/43/2010	WRLFMD	O	ME-SA	PanAsia-2	ANT-10	Afghanistan	Ansari, Kalakan, Kabul	2010-04-15	not known	MT442874	This work
AFG/44/2010	WRLFMD	O	ME-SA	PanAsia-2	ANT-10	Afghanistan	Zor Abad, Nahea 11, Kabul	2010-04-22	not known	MT442875	This work
AFG/51/2010	WRLFMD	O	ME-SA	PanAsia-2	ANT-10	Afghanistan	Bedaki Sharif, Cnter, Faryab	2010-05-08	not known	MT442876	This work
AFG/52/2010	WRLFMD	O	ME-SA	PanAsia-2	BAL-09	Afghanistan	Bedaki Sharif, Cnter, Faryab	2010-05-08	not known	MT442877	This work
AFG/53/2010	WRLFMD	O	ME-SA	PanAsia-2	BAL-09	Afghanistan	Bedaki Sharif, Cnter, Faryab	2010-05-08	not known	MT442878	This work
AFG/55/2010	WRLFMD	O	ME-SA	PanAsia-2	ANT-10	Afghanistan	Cilinic, Center, Faryab	2010-05-09	not known	MT442879	This work
AFG/56/2010	WRLFMD	O	ME-SA	PanAsia-2	ANT-10	Afghanistan	Cilinic, Center, Faryab	2010-05-09	not known	MT442880	This work
AFG/57/2010	WRLFMD	O	ME-SA	PanAsia-2	ANT-10	Afghanistan	Cilinic, Center, Faryab	2010-05-09	not known	MT442881	This work
AFG/58/2010	WRLFMD	O	ME-SA	PanAsia-2	ANT-10	Afghanistan	Cilinic, Center, Faryab	2010-05-09	not known	MT442882	This work
AFG/59/2010	WRLFMD	O	ME-SA	PanAsia-2	ANT-10	Afghanistan	Dalkhaky, Center, Samangan	2010-05-14	not known	MT442883	This work
AFG/60/2010	WRLFMD	O	ME-SA	PanAsia-2	ANT-10	Afghanistan	Dalkhaky, Center, Samangan	2010-05-14	not known	MT442884	This work
AFG/61/2010	WRLFMD	O	ME-SA	PanAsia-2	ANT-10	Afghanistan	Dalkhaky, Center, Samangan	2010-05-14	not known	MT442885	This work
AFG/62/2010	WRLFMD	O	ME-SA	PanAsia-2	ANT-10	Afghanistan	Dalkhaky, Center, Samangan	2010-05-14	not known	MT442886	This work
AFG/64/2010	WRLFMD	O	ME-SA	PanAsia-2	ANT-10	Afghanistan	Dalkhaky, Center, Samangan	2010-05-14	not known	MT442887	This work
AFG/65/2010	WRLFMD	O	ME-SA	PanAsia-2	ANT-10	Afghanistan	Karte Khrasan, Center, Samangan	2010-05-15	not known	MT442888	This work
AFG/66/2010	WRLFMD	O	ME-SA	PanAsia-2	ANT-10	Afghanistan	Bagh, Center, Samangan	2010-05-15	not known	MT442889	This work
AFG/67/2010	WRLFMD	O	ME-SA	PanAsia-2	ANT-10	Afghanistan	Araghly, Center, Samangan	2010-05-15	not known	MT442890	This work
AFG/68/2010	WRLFMD	O	ME-SA	PanAsia-2	ANT-10	Afghanistan	Araghly, Center, Samangan	2010-05-15	not known	MT442891	This work
AFG/70/2010	WRLFMD	O	ME-SA	PanAsia-2	ANT-10	Afghanistan	Araghly, Center, Samangan	2010-05-15	not known	MT442892	This work
AFG/82/2010	WRLFMD	O	ME-SA	PanAsia-2	ANT-10	Afghanistan	Geda, Center, Badakhsha	2010-06-15	not known	MT442893	This work
AFG/83/2010	WRLFMD	O	ME-SA	PanAsia-2	ANT-10	Afghanistan	Abcity, Center, Badakhsha	2010-06-15	not known	MT442894	This work
AFG/89/2010	WRLFMD	O	ME-SA	PanAsia-2	ANT-10	Afghanistan	Hesa 2, Hesa 2, Kapisa	2010-01-01	not known	MT442895	This work
AFG/91/2010	WRLFMD	O	ME-SA	PanAsia-2	ANT-10	Afghanistan	Hesa 1, Hesa 1, Kapisa	2010-01-01	not known	MT442896	This work
AFG/93/2010	WRLFMD	O	ME-SA	PanAsia-2	BAL-09	Afghanistan	Hesa 1, Hesa 1, Kapisa	2010-01-01	not known	MT442897	This work
AFG/97/2010	WRLFMD	O	ME-SA	PanAsia-2	BAL-09	Afghanistan	Center, Laghman	2010-01-01	not known	MT442898	This work
AFG/104/2010	WRLFMD	O	ME-SA	PanAsia-2	ANT-10	Afghanistan	Sarbalq, Nahea 9, Faryab	2010-01-01	not known	MT442899	This work
AFG/109/2010	WRLFMD	O	ME-SA	PanAsia-2	BAL-09	Afghanistan	Ahkhtche, Center, Parwan	2010-01-01	not known	MT442900	This work
AFG/110/2010	WRLFMD	O	ME-SA	PanAsia-2	ANT-10	Afghanistan	Mndwal, Angel, Hirat	2010-01-01	cattle	MT442901	This work
AFG/111/2010	WRLFMD	O	ME-SA	PanAsia-2	ANT-10	Afghanistan	Ghonmykly, Dehbala, Nangarhar	2010-01-01	cattle	MT442902	This work
AFG/119/2010	WRLFMD	O	ME-SA	PanAsia-2	ANT-10	Afghanistan	Alamalanbea, Gzara, Hirat	2010-06-09	cattle	MT442903	This work
AFG/120/2010	WRLFMD	O	ME-SA	PanAsia-2	ANT-10	Afghanistan	Mohallangar, zendajan, Hirat	2010-06-10	cattle	MT442904	This work
AFG/121/2010	WRLFMD	O	ME-SA	PanAsia-2	ANT-10	Afghanistan	Khnjan, Gzara, Hirat	2010-06-12	cattle	MT442905	This work
AFG/126/2010	WRLFMD	O	ME-SA	PanAsia-2	ANT-10	Afghanistan	Qasr Nasir, Pashtonzarghon, Hirat	2010-06-20	cattle	MT442906	This work
AFG/131/2010	WRLFMD	O	ME-SA	PanAsia-2	ANT-10	Afghanistan	Khlman, Gzara, Hirat	2010-06-24	cattle	MT442907	This work
AFG/133/2010	WRLFMD	O	ME-SA	PanAsia-2	ANT-10	Afghanistan	Rakhna, Angel, Hirat	2010-06-24	cattle	MT442908	This work
AFG/135/2010	WRLFMD	O	ME-SA	PanAsia-2	ANT-10	Afghanistan	Seawoshan, Gzara, Hirat	2010-06-26	cattle	MT442909	This work
AFG/141/2010	WRLFMD	O	ME-SA	PanAsia-2	ANT-10	Afghanistan	Ashaqsleman, Angel, Hirat	2010-06-29	cattle	MT442910	This work
AFG/142/2010	WRLFMD	O	ME-SA	PanAsia-2	ANT-10	Afghanistan	Gabraeel, Angel, Hirat	2010-06-29	cattle	MT442911	This work
AFG/145/2010	WRLFMD	O	ME-SA	PanAsia-2	ANT-10	Afghanistan	Arzy, Gosha, Nangarhar	2010-06-30	cattle	MT442912	This work
AFG/148/2010	WRLFMD	O	ME-SA	PanAsia-2	unnamed	Afghanistan	Kochi People, Srkhroad, Nangarhar	2010-07-06	cattle	MT442913	This work
AFG/150/2010	WRLFMD	O	ME-SA	PanAsia-2	unnamed	Afghanistan	Klog-e-do-ab, BadakhshanShewa	2010-07-09	cattle	MT442914	This work
AFG/151/2010	WRLFMD	O	ME-SA	PanAsia-2	ANT-10	Afghanistan	BadakhshanShewa	2010-07-09	cattle	MT442915	This work
AFG/152/2010	WRLFMD	O	ME-SA	PanAsia-2	ANT-10	Afghanistan	Nakhcherpar, BadakhshanShewa	2010-07-09	cattle	MT442916	This work
AFG/153/2010	WRLFMD	O	ME-SA	PanAsia-2	ANT-10	Afghanistan	Shakhdara, BadakhshanShewa	2010-07-09	cattle	MT442917	This work
AFG/158/2010	WRLFMD	O	ME-SA	PanAsia-2	ANT-10	Afghanistan	Qramoghl, Argo, BadakhshanShewa	2010-07-11	cattle	MT442918	This work
AFG/160/2010a	WRLFMD	O	ME-SA	PanAsia-2	ANT-10	Afghanistan	Qramoghl, Argo, BadakhshanShewa	2010-07-11	cattle	MT442919	This work
AFG/160/2010b	WRLFMD	O	ME-SA	PanAsia-2	ANT-10	Afghanistan	Qramoghl, Argo, BadakhshanShewa	2010-07-11	cattle	MT442920	This work
AFG/164/2010	WRLFMD	O	ME-SA	PanAsia-2	ANT-10	Afghanistan	Shengana, Center, Panjsher	2010-07-27	cattle	MT442921	This work
AFG/166/2010	WRLFMD	O	ME-SA	PanAsia-2	ANT-10	Afghanistan	Qarliq Graq, DashtQala, Takhar	2010-07-31	cattle	MT442922	This work
AFG/170/2010	WRLFMD	O	ME-SA	PanAsia-2	ANT-10	Afghanistan	Zakhil, Rodat, Nangarhar	2010-08-03	cattle	MT442923	This work
AFG/171/2010	WRLFMD	O	ME-SA	PanAsia-2	ANT-10	Afghanistan	Zemar Khill, Pacherogan, Nangarhar	2010-08-03	cattle	MT442924	This work
AFG/174/2010	WRLFMD	O	ME-SA	PanAsia-2	ANT-10	Afghanistan	Ranang, DashtQala, Nangarhar	2010-08-10	cattle	MT442925	This work
AFG/177/2010	WRLFMD	O	ME-SA	PanAsia-2	ANT-10	Afghanistan	Badakhshi Qshlaq, Baharak, Takhar	2010-08-12	cattle	MT442926	This work
AFG/178/2010	WRLFMD	O	ME-SA	PanAsia-2	ANT-10	Afghanistan	Lala, Chaparhar, Nangarhar	2010-08-15	cattle	MT442927	This work
AFG/180/2010	WRLFMD	O	ME-SA	PanAsia-2	ANT-10	Afghanistan	Asalatkhil Abdara, Anaba, Panjsher	2010-08-16	cattle	MT442928	This work
AFG/181/2010	WRLFMD	O	ME-SA	PanAsia-2	ANT-10	Afghanistan	Asalatkhil Abdara, Anaba, Panjsher	2010-08-16	cattle	MT442929	This work
AFG/182/2010	WRLFMD	O	ME-SA	PanAsia-2	ANT-10	Afghanistan	Asalatkhil Abdara, Anaba, Panjsher	2010-08-16	cattle	MT442930	This work
AFG/183/2010	WRLFMD	O	ME-SA	PanAsia-2	ANT-10	Afghanistan	Asalatkhil Abdara, Anaba, Panjsher	2010-08-16	cattle	MT442931	This work
AFG/190/2010	WRLFMD	O	ME-SA	PanAsia-2	ANT-10	Afghanistan	Taraky, Chaparhar, Nangarhar	2010-08-29	cattle	MT442932	This work
AFG/192/2010a	WRLFMD	O	ME-SA	PanAsia-2	ANT-10	Afghanistan	Lemargokterie, Chaparhar, Nangarhar	2010-08-30	cattle	MT442933	This work
AFG/192/2010b	WRLFMD	O	ME-SA	PanAsia-2	ANT-10	Afghanistan	Lemargokterie, Chaparhar, Nangarhar	2010-08-30	cattle	MT442934	This work
AFG/193/2010a	WRLFMD	O	ME-SA	PanAsia-2	ANT-10	Afghanistan	Sebpor, Kozknar, Nangarhar	2010-09-02	cattle	MT442935	This work
AFG/193/2010b	WRLFMD	O	ME-SA	PanAsia-2	ANT-10	Afghanistan	Sebpor, Kozknar, Nangarhar	2010-09-02	cattle	MT442936	This work
AFG/195/2010	WRLFMD	O	ME-SA	PanAsia-2	ANT-10	Afghanistan	Rachpod, Baticot, Nangarhar	2010-09-05	cattle	MT442937	This work
AFG/196/2010	WRLFMD	O	ME-SA	PanAsia-2	ANT-10	Afghanistan	Daka, Momandara, Nangarhar	2010-09-07	cattle	MT442938	This work
AFG/197/2010	WRLFMD	O	ME-SA	PanAsia-2	ANT-10	Afghanistan	Baba Ali, Dara, Panjsher	2010-09-15	cattle	MT442939	This work
AFG/199/2010	WRLFMD	O	ME-SA	PanAsia-2	ANT-10	Afghanistan	Baba Ali, Dara, Panjsher	2010-09-15	cattle	MT442940	This work
AFG/200/2010	WRLFMD	O	ME-SA	PanAsia-2	ANT-10	Afghanistan	Baba Ali, Dara, Panjsher	2010-09-15	cattle	MT442941	This work
AFG/201/2010	WRLFMD	O	ME-SA	PanAsia-2	ANT-10	Afghanistan	Baba Ali, Dara, Panjsher	2010-09-15	cattle	MT442942	This work
AFG/202/2010	WRLFMD	O	ME-SA	PanAsia-2	ANT-10	Afghanistan	Baba Ali, Dara, Panjsher	2010-09-15	cattle	MT442943	This work
AFG/204/2010	WRLFMD	O	ME-SA	PanAsia-2	ANT-10	Afghanistan	Zorabad, 4th, Kabul	2010-09-15	cattle	MT442944	This work
AFG/205/2010	WRLFMD	O	ME-SA	PanAsia-2	ANT-10	Afghanistan	Zorabad, 4th, Kabul	2010-09-15	cattle	MT442945	This work
AFG/207/2010	WRLFMD	O	ME-SA	PanAsia-2	ANT-10	Afghanistan	Fatehabad, Srkhroad, Nangarhar	2010-09-18	cattle	MT442946	This work
AFG/208/2010	WRLFMD	O	ME-SA	PanAsia-2	ANT-10	Afghanistan	Fatehabad, Srkhroad, Nangarhar	2010-09-18	cattle	MT442947	This work
AFG/209/2010	WRLFMD	O	ME-SA	PanAsia-2	ANT-10	Afghanistan	Fatehabad, Srkhroad, Nangarhar	2010-09-18	cattle	MT442948	This work
AFG/210/2010	WRLFMD	O	ME-SA	PanAsia-2	ANT-10	Afghanistan	Fatehabad, Srkhroad, Nangarhar	2010-09-18	cattle	MT442949	This work
AFG/211/2010	WRLFMD	O	ME-SA	PanAsia-2	ANT-10	Afghanistan	Fatehabad, Srkhroad, Nangarhar	2010-09-18	cattle	MT442950	This work
AFG/212/2010	WRLFMD	O	ME-SA	PanAsia-2	ANT-10	Afghanistan	Fatehabad, Srkhroad, Nangarhar	2010-09-18	cattle	MT442951	This work
AFG/213/2010	WRLFMD	O	ME-SA	PanAsia-2	ANT-10	Afghanistan	Fatehabad, Srkhroad, Nangarhar	2010-09-18	cattle	MT442952	This work
AFG/214/2010	WRLFMD	O	ME-SA	PanAsia-2	ANT-10	Afghanistan	Fatehabad, Srkhroad, Nangarhar	2010-09-18	cattle	MT442953	This work
AFG/217/2010	WRLFMD	O	ME-SA	PanAsia-2	ANT-10	Afghanistan	Qabzan, Rokha, Panjsher	2010-10-09	cattle	MT442954	This work
AFG/219/2010	WRLFMD	O	ME-SA	PanAsia-2	ANT-10	Afghanistan	Qabzan, Rokha, Panjsher	2010-10-09	cattle	MT442955	This work
AFG/220/2010	WRLFMD	O	ME-SA	PanAsia-2	ANT-10	Afghanistan	Qabzan, Rokha, Panjsher	2010-10-09	cattle	MT442956	This work
AFG/221/2010	WRLFMD	O	ME-SA	PanAsia-2	ANT-10	Afghanistan	Qabzan, Rokha, Panjsher	2010-10-09	cattle	MT442957	This work
AFG/223/2010	WRLFMD	O	ME-SA	PanAsia-2	ANT-10	Afghanistan	Kraman, Dara, Panjsher	2010-10-10	cattle	MT442958	This work
AFG/224/2010	WRLFMD	O	ME-SA	PanAsia-2	ANT-10	Afghanistan	Kraman, Dara, Panjsher	2010-10-10	cattle	MT442959	This work
AFG/225/2010	WRLFMD	O	ME-SA	PanAsia-2	ANT-10	Afghanistan	Kraman, Dara, Panjsher	2010-10-10	cattle	MT442960	This work
AFG/226/2010	WRLFMD	O	ME-SA	PanAsia-2	ANT-10	Afghanistan	Kraman, Dara, Panjsher	2010-10-10	cattle	MT442961	This work
AFG/227/2010	WRLFMD	O	ME-SA	PanAsia-2	ANT-10	Afghanistan	Kraman, Dara, Panjsher	2010-10-10	cattle	MT442962	This work
AFG/229/2010	WRLFMD	O	ME-SA	PanAsia-2	ANT-10	Afghanistan	Darulaman, 7, Kabul	2010-10-12	cattle	MT442963	This work
AFG/235/2010	WRLFMD	O	ME-SA	PanAsia-2	ANT-10	Afghanistan	Dehdana, 7, Kabul	2010-10-19	cattle	MT442964	This work
AFG/236/2010	WRLFMD	O	ME-SA	PanAsia-2	ANT-10	Afghanistan	Baraki, 4, Kabul	2010-10-20	cattle	MT442965	This work
AFG/237/2010	WRLFMD	O	ME-SA	PanAsia-2	ANT-10	Afghanistan	Baraki, 4, Kabul	2010-10-20	cattle	MT442966	This work
AFG/238/2010	WRLFMD	O	ME-SA	PanAsia-2	ANT-10	Afghanistan	Baraki, 4, Kabul	2010-10-20	cattle	MT442967	This work
AFG/239/2010	WRLFMD	O	ME-SA	PanAsia-2	ANT-10	Afghanistan	Baraki, 4, Kabul	2010-10-20	cattle	MT442968	This work
AFG/240/2010	WRLFMD	O	ME-SA	PanAsia-2	ANT-10	Afghanistan	Zorabad, 4, Kabul	2010-10-20	cattle	MT442969	This work
AFG/241/2010	WRLFMD	O	ME-SA	PanAsia-2	ANT-10	Afghanistan	Zorabad, 4, Kabul	2010-10-20	cattle	MT442970	This work
AFG/243/2010	WRLFMD	O	ME-SA	PanAsia-2	ANT-10	Afghanistan	Zorabad, 6, Kabul	2010-10-20	cattle	MT442971	This work
AFG/244/2010	WRLFMD	O	ME-SA	PanAsia-2	ANT-10	Afghanistan	Qabzan, Rokha, Panjsher	2010-12-25	cattle	MT442972	This work
AFG/245/2010	WRLFMD	O	ME-SA	PanAsia-2	ANT-10	Afghanistan	Doghabad, 7, Kabul	2010-10-21	cattle	MT442973	This work
AFG/246/2010	WRLFMD	O	ME-SA	PanAsia-2	ANT-10	Afghanistan	Zardi, Dara, Panjsher	2010-11-05	cattle	MT442974	This work
AFG/247/2010	WRLFMD	O	ME-SA	PanAsia-2	ANT-10	Afghanistan	Zardi, Dara, Panjsher	2010-11-05	cattle	MT442975	This work
AFG/248/2010	WRLFMD	O	ME-SA	PanAsia-2	ANT-10	Afghanistan	Zardi, Dara, Panjsher	2010-11-05	cattle	MT442976	This work
AFG/249/2010	WRLFMD	O	ME-SA	PanAsia-2	ANT-10	Afghanistan	Zardi, Dara, Panjsher	2010-11-05	cattle	MT442977	This work
AFG/250/2010	WRLFMD	O	ME-SA	PanAsia-2	ANT-10	Afghanistan	Zardi, Dara, Panjsher	2010-11-05	cattle	MT442978	This work
AFG/251/2010	WRLFMD	O	ME-SA	PanAsia-2	ANT-10	Afghanistan	Zardi, Dara, Panjsher	2010-11-05	cattle	MT442979	This work
AFG/252/2010	WRLFMD	O	ME-SA	PanAsia-2	ANT-10	Afghanistan	Zardi, Dara, Panjsher	2010-11-05	cattle	MT442980	This work
AFG/253/2010	WRLFMD	O	ME-SA	PanAsia-2	ANT-10	Afghanistan	Charahi Sarsabzi, 4, Kabul	2010-11-22	cattle	MT442981	This work
AFG/256/2010	WRLFMD	O	ME-SA	PanAsia-2	ANT-10	Afghanistan	Charahi Sarsabzi, 4, Kabul	2010-11-22	cattle	MT442982	This work
AFG/259/2010	WRLFMD	O	ME-SA	PanAsia-2	ANT-10	Afghanistan	Dornami, Asmayl khil, Khost	2010-11-23	cattle	MT442983	This work
AFG/261/2010	WRLFMD	O	ME-SA	PanAsia-2	ANT-10	Afghanistan	Khoaja Abgosh, Nahr shahi, Balkh	2010-11-25	cattle	MT442984	This work
AFG/262/2010	WRLFMD	O	ME-SA	PanAsia-2	ANT-10	Afghanistan	Khoaja Abgosh, Nahr shahi, Balkh	2010-11-25	cattle	MT442985	This work
AFG/263/2010	WRLFMD	O	ME-SA	PanAsia-2	ANT-10	Afghanistan	Khoaja Abgosh, Nahr shahi, Balkh	2010-11-25	cattle	MT442986	This work
AFG/264/2010	WRLFMD	O	ME-SA	PanAsia-2	ANT-10	Afghanistan	Khoaja Abgosh, Nahr shahi, Balkh	2010-11-25	cattle	MT442987	This work
AFG/265/2010	WRLFMD	O	ME-SA	PanAsia-2	ANT-10	Afghanistan	Posta 52, Dehdadi, Balkh	2010-11-25	cattle	MT442988	This work
AFG/266/2010	WRLFMD	O	ME-SA	PanAsia-2	ANT-10	Afghanistan	Posta 52, Dehdadi, Balkh	2010-11-25	cattle	MT442989	This work
AFG/267/2010	WRLFMD	O	ME-SA	PanAsia-2	ANT-10	Afghanistan	Posta 52, Dehdadi, Balkh	2010-11-25	cattle	MT442990	This work
AFG/268/2010	WRLFMD	O	ME-SA	PanAsia-2	ANT-10	Afghanistan	Posta 52, Dehdadi, Balkh	2010-11-25	cattle	MT442991	This work
AFG/1/2011	WRLFMD	O	ME-SA	PanAsia-2	ANT-10	Afghanistan	Company, District 5, Kabul	2011-01-09	not known	MT442992	This work
AFG/2/2011	WRLFMD	O	ME-SA	PanAsia-2	ANT-10	Afghanistan	Dara Paghman, Paghman, Kabul	2011-01-10	not known	MT442993	This work
AFG/3/2011	WRLFMD	O	ME-SA	PanAsia-2	ANT-10	Afghanistan	Dara Paghman, Paghman, Kabul	2011-01-10	not known	MT442994	This work
AFG/4/2011	WRLFMD	O	ME-SA	PanAsia-2	ANT-10	Afghanistan	Dara Paghman, Paghman, Kabul	2011-01-10	not known	MT442995	This work
AFG/5/2011	WRLFMD	O	ME-SA	PanAsia-2	ANT-10	Afghanistan	Dara Paghman, Paghman, Kabul	2011-01-10	not known	MT442996	This work
AFG/6/2011	WRLFMD	O	ME-SA	PanAsia-2	ANT-10	Afghanistan	Dara Paghman, Paghman, Kabul	2011-01-10	not known	MT442997	This work
AFG/7/2011	WRLFMD	O	ME-SA	PanAsia-2	ANT-10	Afghanistan	Qala Sedeq, Paghman, Kabul	2011-01-13	not known	MT442998	This work
AFG/8/2011	WRLFMD	O	ME-SA	PanAsia-2	ANT-10	Afghanistan	Qala Sedeq, Paghman, Kabul	2011-01-13	not known	MT442999	This work
AFG/9/2011	WRLFMD	O	ME-SA	PanAsia-2	ANT-10	Afghanistan	Qala Sedeq, Paghman, Kabul	2011-01-13	not known	MT443000	This work
AFG/10/2011	WRLFMD	O	ME-SA	PanAsia-2	ANT-10	Afghanistan	Qala Sedeq, Paghman, Kabul	2011-01-13	not known	MT443001	This work
AFG/11/2011	WRLFMD	O	ME-SA	PanAsia-2	ANT-10	Afghanistan	Qala Sedeq, Paghman, Kabul	2011-01-13	not known	MT443002	This work
AFG/18/2011	WRLFMD	O	ME-SA	PanAsia-2	ANT-10	Afghanistan	Yakachnar, Subrghan, Jwzjan	2011-02-02	not known	MT443003	This work
AFG/19/2011	WRLFMD	O	ME-SA	PanAsia-2	ANT-10	Afghanistan	Kaje, Pul Alam, Logar	2011-02-02	not known	MT443004	This work
AFG/32/2011	WRLFMD	O	ME-SA	PanAsia-2	ANT-10	Afghanistan	Dare, Kajak, Shekhali, Parwan	2011-02-12	not known	MT443005	This work
AFG/33/2011	WRLFMD	O	ME-SA	PanAsia-2	ANT-10	Afghanistan	Hazara Baghal, District 11, Kabul	2011-02-14	not known	MT443006	This work
AFG/35/2011	WRLFMD	O	ME-SA	PanAsia-2	ANT-10	Afghanistan	Qalai Shmk, Pul Alam, Logar	2011-02-20	not known	MT443007	This work
AFG/36/2011	WRLFMD	O	ME-SA	PanAsia-2	ANT-10	Afghanistan	Hadazi	2011-02-21	not known	MT443008	This work
AFG/38/2011	WRLFMD	O	ME-SA	PanAsia-2	ANT-10	Afghanistan	Khoja Pai Takht, Memana, Faryab	2011-02-24	not known	MT443009	This work
AFG/41/2011	WRLFMD	O	ME-SA	PanAsia-2	ANT-10	Afghanistan	Kolamar, Seagrd, Parwan	2011-02-25	not known	MT443010	This work
AFG/44/2011	WRLFMD	O	ME-SA	PanAsia-2	ANT-10	Afghanistan	Rasoli, Seagrd, Parwan	2011-02-28	not known	MT443011	This work
AFG/61/2011	WRLFMD	O	ME-SA	PanAsia-2	ANT-10	Afghanistan	Nahr Shahid, Talqan, Takhar	2011-04-07	cattle	MT443012	This work
AFG/64/2011	WRLFMD	O	ME-SA	PanAsia-2	ANT-10	Afghanistan	Blakortabz, Talqan, Takhar	2011-04-17	cattle	MT443013	This work
AFG/67/2011	WRLFMD	O	ME-SA	PanAsia-2	ANT-10	Afghanistan	Qzaq, Talqan, Takhar	2011-05-29	cattle	MT443014	This work
AFG/1/2013	WRLFMD	O	ME-SA	PanAsia-2	ANT-10	Afghanistan	Hirat	2013-09-10	cattle	MT443015	This work
AFG/4/2013	WRLFMD	O	ME-SA	PanAsia-2	ANT-10	Afghanistan	Khaer Abad, Enjeil, Hirat	2013-09-27	cattle	MT443016	This work
AFG/17/2013	WRLFMD	O	ME-SA	PanAsia-2	ANT-10	Afghanistan	Qalaemosa, Guldara, Kabul	2013-10-24	cattle	MT443017	This work
AFG/21/2013	WRLFMD	O	ME-SA	PanAsia-2	ANT-10	Afghanistan	Chenar, Srobie, Kabul	2013-10-29	cattle	MT443018	This work
AFG/23/2013	WRLFMD	O	ME-SA	PanAsia-2	ANT-10	Afghanistan	Ghoren, Herat	2013-12-18	cattle	MT443019	This work
AFG/27/2013	WRLFMD	O	ME-SA	PanAsia-2	ANT-10	Afghanistan	Zande Jan, Herat	2013-12-28	cattle	MT443020	This work
AFG/31/2013	WRLFMD	O	ME-SA	PanAsia-2	ANT-10	Afghanistan	Center, Panjsher	2013-12-30	cattle	MT443021	This work
AFG/1/2014	WRLFMD	O	ME-SA	PanAsia-2	ANT-10	Afghanistan	Center, Kapisa	2014-04-03	cattle	MT443022	This work
AFG/2/2014	WRLFMD	O	ME-SA	PanAsia-2	ANT-10	Afghanistan	Center, Kapisa	2014-04-09	cattle	MT443023	This work
AFG/3/2014	WRLFMD	O	ME-SA	PanAsia-2	ANT-10	Afghanistan	Paghman, Kabul	2014-04-12	cattle	MT443024	This work
AFG/5/2014	WRLFMD	O	ME-SA	PanAsia-2	ANT-10	Afghanistan	Center, Logar	2014-04-23	cattle	MT443025	This work
AFG/6/2014	WRLFMD	O	ME-SA	PanAsia-2	ANT-10	Afghanistan	Nejrab, Kapisa	2014-04-24	cattle	MT443026	This work
AFG/7/2014	WRLFMD	O	ME-SA	PanAsia-2	ANT-10	Afghanistan	Charkh, Logar	2014-04-26	cattle	MT443027	This work
AFG/8/2014	WRLFMD	O	ME-SA	PanAsia-2	ANT-10	Afghanistan	Safed Sang, Logar	2014-04-28	cattle	MT443028	This work
AFG/9/2014	WRLFMD	O	ME-SA	PanAsia-2	ANT-10	Afghanistan	Center, Kapisa	2014-05-02	cattle	MT443029	This work
AFG/10/2014	WRLFMD	O	ME-SA	PanAsia-2	ANT-10	Afghanistan	Paghman, Kabul	2014-05-11	cattle	MT443030	This work
AFG/4/2016	WRLFMD	O	ME-SA	PanAsia-2	ANT-10	Afghanistan	Ghazni, Centre	2016-05-01	bovine	MT443031	This work
AFG/11/2016	WRLFMD	O	ME-SA	PanAsia-2	ANT-10	Afghanistan	Badakhshan, North	2016-05-23	bovine	MT443032	This work
AFG/12/2016	WRLFMD	O	ME-SA	PanAsia-2	ANT-10	Afghanistan	Kabul, East	2016-05-24	bovine	MT443033	This work
AFG/15/2016	WRLFMD	O	ME-SA	PanAsia-2	ANT-10	Afghanistan	Paktika, East	2016-05-29	bovine	MT443034	This work
AFG/16/2016	WRLFMD	O	ME-SA	PanAsia-2	ANT-10	Afghanistan	Faryab, North	2016-06-01	bovine	MT443035	This work
AFG/17/2016	WRLFMD	O	ME-SA	PanAsia-2	ANT-10	Afghanistan	Herat, West	2016-06-08	bovine	MT443036	This work
AFG/18/2016	WRLFMD	O	ME-SA	PanAsia-2	ANT-10	Afghanistan	Herat, West	2016-06-08	bovine	MT443037	This work
AFG/19/2016	WRLFMD	O	ME-SA	PanAsia-2	ANT-10	Afghanistan	Badakhshan, North	2016-06-08	bovine	MT443038	This work
AFG/20/2016	WRLFMD	O	ME-SA	PanAsia-2	ANT-10	Afghanistan	Jozjan, North-West	2016-06-11	bovine	MT443039	This work
AFG/25/2016	WRLFMD	O	ME-SA	PanAsia-2	ANT-10	Afghanistan	Baghlan, North	2016-07-20	bovine	MT443040	This work
AFG/15/2017	WRLFMD	O	ME-SA	PanAsia-2	ANT-10	Afghanistan	Qarabagh, Kabul	2017-03-30	cattle	MT443041	This work
AFG/16/2017	WRLFMD	O	ME-SA	PanAsia-2	ANT-10	Afghanistan	Khogyani, Nangarhar	2017-04-04	cattle	MT443042	This work
AFG/23/2017	WRLFMD	O	ME-SA	PanAsia-2	ANT-10	Afghanistan	Noorgal, Kunar	2017-04-24	cattle	MT443043	This work
AFG/34/2017	WRLFMD	O	ME-SA	PanAsia-2	ANT-10	Afghanistan	Jabalsaraj, Parwan	2017-05-25	cattle	MT443044	This work
AFG/35/2017	WRLFMD	O	ME-SA	PanAsia-2	ANT-10	Afghanistan	Koja Dako, Jozjan	2017-05-26	cattle	MT443045	This work
AFG/44/2017	WRLFMD	O	ME-SA	PanAsia-2	ANT-10	Afghanistan	Hazrati Sultan, Samangan	2017-06-23	bovine	MT443046	This work
AFG/52/2017	WRLFMD	O	ME-SA	PanAsia-2	ANT-10	Afghanistan	Alasay, Kapisa	2017-08-06	bovine	MT443047	This work
AFG/54/2017	WRLFMD	O	ME-SA	PanAsia-2	ANT-10	Afghanistan	Kahmard, Bamyan	2017-08-19	bovine	MT443048	This work
AZB/1/2007	ARRIAH	O	ME-SA	PanAsia-2	unnamed	Azerbaijan	Kashatak, Nagorny Karabakh	2007-07-15	cattle	MW085906	This work
AZB/2/2007	ARRIAH	O	ME-SA	PanAsia-2	unnamed	Azerbaijan	Kashatak, Nagorny Karabakh	2007-07-15	cattle	MW085907	This work
BAR/1/2008	WRLFMD	O	ME-SA	PanAsia-2	unnamed	Bahrain	Janaiba, North Governate	2008-01-08	cattle	MT443049	This work
BAR/2/2008	WRLFMD	O	ME-SA	PanAsia-2	unnamed	Bahrain	Janaiba, North Governate	2008-01-08	cattle	MT443050	This work
BAR/3/2008	WRLFMD	O	ME-SA	PanAsia-2	unnamed	Bahrain	Janaiba, North Governate	2008-01-08	cattle	MT443051	This work
BAR/17/2011	WRLFMD	O	ME-SA	PanAsia-2	ANT-10	Bahrain		2011-10-12	cattle	MT443052	This work
BAR/19/2011	WRLFMD	O	ME-SA	PanAsia-2	ANT-10	Bahrain		2011-10-13	cattle	MT443053	This work
BAR/4/2012	WRLFMD	O	ME-SA	PanAsia-2	ANT-10	Bahrain	Farm 1 Vet Quarantine	2012-03-05	cattle	MT443054	This work
BAR/5/2012	WRLFMD	O	ME-SA	PanAsia-2	ANT-10	Bahrain	Farm 1 Vet Quarantine	2012-03-05	cattle	MT443055	This work
BAR/1/2014	WRLFMD	O	ME-SA	PanAsia-2	ANT-10	Bahrain	North Governorate	2014-10-16	cattle	MT443056	This work
BAR/2/2014	WRLFMD	O	ME-SA	PanAsia-2	ANT-10	Bahrain	North Governorate	2014-10-16	cattle	MT443057	This work
BAR/3/2014	WRLFMD	O	ME-SA	PanAsia-2	ANT-10	Bahrain	North Governorate	2014-10-27	cattle	MT443058	This work
BHU/15/2003	WRLFMD	O	ME-SA	PanAsia-2	unnamed	Bhutan		2003-08-06	cattle	DQ164865	16485475
BHU/47/2003	WRLFMD	O	ME-SA	PanAsia-2	unnamed	Bhutan		2003-12-10	bovine	DQ165042	18278548
BHU/48/2003	WRLFMD	O	ME-SA	PanAsia-2	unnamed	Bhutan		2003-12-31	bovine	MT443059	This work
BHU/49/2003	WRLFMD	O	ME-SA	PanAsia-2	unnamed	Bhutan		2003-12-31	bovine	DQ164867	16485475
BHU/26/2004	WRLFMD	O	ME-SA	PanAsia-2	unnamed	Bhutan		2004-03-01	bovine	DQ165043	18278548
BHU/27/2004	WRLFMD	O	ME-SA	PanAsia-2	unnamed	Bhutan		2004-03-01	bovine	DQ164868	16485475
BHU/28/2004	WRLFMD	O	ME-SA	PanAsia-2	unnamed	Bhutan		2004-03-01	bovine	DQ165044	18278548
BHU/30/2004	WRLFMD	O	ME-SA	PanAsia-2	unnamed	Bhutan		2004-02-16	bovine	DQ165045	18278548
BHU/31/2004	WRLFMD	O	ME-SA	PanAsia-2	unnamed	Bhutan		2004-02-16	bovine	DQ164869	16485475
BHU/33/2004	WRLFMD	O	ME-SA	PanAsia-2	unnamed	Bhutan		2004-02-27	bovine	DQ165046	18278548
BHU/39/2004	WRLFMD	O	ME-SA	PanAsia-2	unnamed	Bhutan		2004-04-07	bovine	DQ164870	16485475
BHU/40/2004	WRLFMD	O	ME-SA	PanAsia-2	unnamed	Bhutan		2004-04-07	bovine	DQ165047	18278548
BHU/11/2007	WRLFMD	O	ME-SA	PanAsia-2	unnamed	Bhutan		2007-07-25	cattle	MT443060	This work
BHU/12/2007	WRLFMD	O	ME-SA	PanAsia-2	unnamed	Bhutan		2007-07-25	cattle	MT443061	This work
BHU/18/2007	WRLFMD	O	ME-SA	PanAsia-2	unnamed	Bhutan		2007-08-10	cattle	MT443062	This work
BUL/1/2010	WRLFMD	O	ME-SA	PanAsia-2	ANT-10	Bulgaria	Kosti, Maketvetci, Malko Tarnovo, Bourgas	2010-12-30	wild boar	JX040485	23226216
BUL/2/2010	WRLFMD	O	ME-SA	PanAsia-2	ANT-10	Bulgaria	Kosti, Maketvetci, Malko Tarnovo, Bourgas	2010-12-30	wild boar	MT443063	This work
BUL/3/2010	WRLFMD	O	ME-SA	PanAsia-2	ANT-10	Bulgaria	Kosti, Maketvetci, Malko Tarnovo, Bourgas	2010-12-30	wild boar	MT443064	This work
BUL/3/2011	WRLFMD	O	ME-SA	PanAsia-2	ANT-10	Bulgaria	Rezovo	2011-02-01	cattle	MT443065	This work
BUL/4/2011	WRLFMD	O	ME-SA	PanAsia-2	ANT-10	Bulgaria	Rezovo	2011-02-01	cattle	MT443066	This work
BUL/5/2011	WRLFMD	O	ME-SA	PanAsia-2	ANT-10	Bulgaria	Kosti	2011-02-01	cattle	MT443067	This work
BUL/6/2011	WRLFMD	O	ME-SA	PanAsia-2	ANT-10	Bulgaria	Kosti	2011-02-01	cattle	MT443068	This work
BUL/7/2011	WRLFMD	O	ME-SA	PanAsia-2	ANT-10	Bulgaria	Kosti	2011-02-01	cattle	MT443069	This work
BUL/10/2011	WRLFMD	O	ME-SA	PanAsia-2	ANT-10	Bulgaria	Goliamo Bokovo,Burkas	2011-03-19	cattle	MT443070	This work
BUL/11/2011	WRLFMD	O	ME-SA	PanAsia-2	ANT-10	Bulgaria	Kirovo, Sredets	2011-03-19	cattle	JX040486	23226216
BUL/13/2011	WRLFMD	O	ME-SA	PanAsia-2	ANT-10	Bulgaria	Goliamo Bokovo,Burkas	2011-03-19	cattle	MT443071	This work
BUL/14/2011	WRLFMD	O	ME-SA	PanAsia-2	ANT-10	Bulgaria	Goliamo Bokovo,Burkas	2011-03-19	cattle	MT443072	This work
BUL/15/2011	WRLFMD	O	ME-SA	PanAsia-2	ANT-10	Bulgaria	Goliamo Bokovo,Burkas	2011-03-19	cattle	MT443073	This work
BUL/19/2011	WRLFMD	O	ME-SA	PanAsia-2	ANT-10	Bulgaria	Goliamo, Bukovo	2011-03-28	cattle	MT443074	This work
BUL/20/2011	WRLFMD	O	ME-SA	PanAsia-2	ANT-10	Bulgaria	Goliamo, Bukovo	2011-03-28	cattle	JX040487	23226216
BUL/23/2011	WRLFMD	O	ME-SA	PanAsia-2	ANT-10	Bulgaria	Ganichar	2011-03-28	cattle	MT443075	This work
BUL/25/2011	WRLFMD	O	ME-SA	PanAsia-2	ANT-10	Bulgaria	Ganichar	2011-03-28	cattle	MT443076	This work
BUL/26/2011	WRLFMD	O	ME-SA	PanAsia-2	ANT-10	Bulgaria	Ganichar	2011-03-28	cattle	JX040488	23226216
BUL/27/2011	WRLFMD	O	ME-SA	PanAsia-2	ANT-10	Bulgaria	Ganichar	2011-03-28	cattle	MT443077	This work
EGY/6/2011	WRLFMD	O	ME-SA	PanAsia-2	unnamed	Egypt	Memofia Shebeen	2011-04-21	not known	MT443078	This work
EGY/7/2011	WRLFMD	O	ME-SA	PanAsia-2	unnamed	Egypt	Memofia Shebeen	2011-04-21	not known	MT443079	This work
EGY/10/2011	WRLFMD	O	ME-SA	PanAsia-2	unnamed	Egypt	Suze- Amer	2011-07-13	not known	MT443080	This work
South Ossetia/2011	ARRIAH	O	ME-SA	PanAsia-2	ANT-10	Georgia	Dzauskom region, South Ossetia / Tskhinvali region	2011-08-05	cattle	MW085908	This work
IND/136/01	PD-FMD	O	ME-SA	PanAsia-2	unnamed	India	Baruch, Gujarat	2001	cattle	not available	12206305
IND/151/01	PD-FMD	O	ME-SA	PanAsia-2	unnamed	India	Kutch, Gujarat	2001	cattle	not available	12206305
IND/155/01	PD-FMD	O	ME-SA	PanAsia-2	unnamed	India	Baruch, Gujarat	2001	cattle	not available	12206305
KETr11902/IND/2002	IND-IMM	O	ME-SA	PanAsia-2	unnamed	India	Kerala	2002	cattle	JX070589	23123825
APC13402/IND/2002	IND-IMM	O	ME-SA	PanAsia-2	unnamed	India	Andhra Pradesh	2002	cattle	JX070592	23123825
GUK14202/IND/2002	IND-IMM	O	ME-SA	PanAsia-2	unnamed	India	Gujurat	2002	cattle	JX070593	23123825
RAJ4703/IND/2003	IND-IMM	O	ME-SA	PanAsia-2	unnamed	India	Rajastan	2003	cattle	JX070598	23123825
GUK5203/IND/2003	IND-IMM	O	ME-SA	PanAsia-2	unnamed	India	Gujurat	2003	cattle	JX070599	23123825
UPR6903/IND/2003	IND-IMM	O	ME-SA	PanAsia-2	unnamed	India	Uttar Pradesh	2003	cattle	JX070600	23123825
APV9304/IND/2004	IND-IMM	O	ME-SA	PanAsia-2	unnamed	India	Andhra Pradesh	2004	goat	JX070602	23123825
TNKr5707/IND/2007	IND-IMM	O	ME-SA	PanAsia-2	unnamed	India	Tamil Nadu	2007	cattle	JX070608	23123825
IND/123/2011	PD-FMD	O	ME-SA	PanAsia-2	unnamed	India	Gotegaon, Madhya Pradesh	2011-03-15	cattle	KC506427	23643555
IRN/8/2005	WRLFMD	O	ME-SA	PanAsia-2	unnamed	Iran		2005-05-25	sheep	KY091281	28332654
IRN/9/2005	WRLFMD	O	ME-SA	PanAsia-2	unnamed	Iran	Kordestan	2005-05-27	cattle	MT443081	This work
IRN/12/2005	WRLFMD	O	ME-SA	PanAsia-2	unnamed	Iran	Shahr-Babak, Kerman	2005-05-29	sheep	MT443082	This work
IRN/21/2005	WRLFMD	O	ME-SA	PanAsia-2	unnamed	Iran	Sepidan, Fars	2005-08-10	cattle	MT443083	This work
IRN/23/2005	WRLFMD	O	ME-SA	PanAsia-2	unnamed	Iran	Tekab, West Azerbaijan	2005-08-11	cattle	MT443084	This work
IRN/8/2006	WRLFMD	O	ME-SA	PanAsia-2	unnamed	Iran	Boinzard, Qazvin	2006-04-29	cattle	MT443085	This work
IRN/9/2006	WRLFMD	O	ME-SA	PanAsia-2	unnamed	Iran	Jafarieh, Qom	2006-05-09	cattle	MT443086	This work
IRN/10/2006	WRLFMD	O	ME-SA	PanAsia-2	unnamed	Iran	Dam Shar, Qom	2006-05-09	cattle	MT443087	This work
IRN/11/2006	WRLFMD	O	ME-SA	PanAsia-2	unnamed	Iran	Tobas, Yazd	2006-09-12	cattle	MT443088	This work
IRN/12/2006	WRLFMD	O	ME-SA	PanAsia-2	unnamed	Iran	Cholous, Mazanderan	2006-09-27	cattle	MT443089	This work
IRN/13/2006	WRLFMD	O	ME-SA	PanAsia-2	unnamed	Iran	Miandoab, West Azerbaijan	2006-09-28	cattle	MT443090	This work
IRN/14/2006	WRLFMD	O	ME-SA	PanAsia-2	unnamed	Iran	Parsabad, Ardebil	2006-10-01	cattle	MT443091	This work
IRN/15/2006	WRLFMD	O	ME-SA	PanAsia-2	unnamed	Iran	Mahabad, West Azerbaijan	2006-10-02	cattle	MT443092	This work
IRN/16/2006	WRLFMD	O	ME-SA	PanAsia-2	unnamed	Iran	Komijan, Markarzy	2006-10-04	cattle	MT443093	This work
IRN/17/2006	WRLFMD	O	ME-SA	PanAsia-2	unnamed	Iran	Gonbad Kawos, Golestan	2006-10-04	cattle	MT443094	This work
IRN/18/2006	WRLFMD	O	ME-SA	PanAsia-2	unnamed	Iran	Shahrood, Semnan	2006-10-05	cattle	MT443095	This work
IRN/19/2006	WRLFMD	O	ME-SA	PanAsia-2	unnamed	Iran	Harsin, Kermanshah	2006-10-07	cattle	MT443096	This work
IRN/20/2006	WRLFMD	O	ME-SA	PanAsia-2	unnamed	Iran	Jahrom, Fars	2006-10-09	cattle	MT443097	This work
IRN/21/2006	WRLFMD	O	ME-SA	PanAsia-2	unnamed	Iran	Farahan, Markazi	2006-10-09	cattle	MT443098	This work
IRN/22/2006	WRLFMD	O	ME-SA	PanAsia-2	unnamed	Iran	Bojnord, North Korasan	2006-10-09	cattle	MT443099	This work
IRN/23/2006	WRLFMD	O	ME-SA	PanAsia-2	unnamed	Iran	Manneh-Samalghan, North Khorasan	2006-10-09	cattle	MT443100	This work
IRN/24/2006	WRLFMD	O	ME-SA	PanAsia-2	unnamed	Iran	Talesh, Gylon	2006-10-09	cattle	MT443101	This work
IRN/25/2006	WRLFMD	O	ME-SA	PanAsia-2	unnamed	Iran	Kerman, Kerman	2006-10-11	cattle	MT443102	This work
IRN/26/2006	WRLFMD	O	ME-SA	PanAsia-2	unnamed	Iran	Varamin, Tehran	2006-10-15	cattle	MT443103	This work
IRN/27/2006	WRLFMD	O	ME-SA	PanAsia-2	unnamed	Iran	Hamadan, Hamadan	2006-10-17	cattle	MT443104	This work
IRN/28/2006	WRLFMD	O	ME-SA	PanAsia-2	unnamed	Iran	Booinzahrd, Quzvin	2006-10-25	cattle	MT443105	This work
IRN/29/2006	WRLFMD	O	ME-SA	PanAsia-2	unnamed	Iran	Maimoud Abad, Shanindej, West Azerbaijan	09/2006	cattle	MT443106	This work
IRN/30/2006	WRLFMD	O	ME-SA	PanAsia-2	unnamed	Iran	Bitoryan, Oshndvieh, West Azerbaijan	2006-11-02	cattle	MT443107	This work
IRN/31/2006	WRLFMD	O	ME-SA	PanAsia-2	unnamed	Iran	Qom	2006-11-04	cattle	MT443108	This work
IRN/32/2006	WRLFMD	O	ME-SA	PanAsia-2	unnamed	Iran	Sheshlaga Balla, Saveh, Markazi	2006-11-07	cattle	MT443109	This work
IRN/33/2006	WRLFMD	O	ME-SA	PanAsia-2	unnamed	Iran	Igdir Sofla, Konbad, Golestan	2006-11-08	sheep	MT443110	This work
IRN/34/2006	WRLFMD	O	ME-SA	PanAsia-2	unnamed	Iran	Shahrkord, Chahr-Mahal Baktyar	2006-11-11	cattle	MT443111	This work
IRN/35/2006	WRLFMD	O	ME-SA	PanAsia-2	unnamed	Iran	Shahrkord, Chahr-Mahal Baktyar	2006-11-11	cattle	MT443112	This work
IRN/37/2006	WRLFMD	O	ME-SA	PanAsia-2	unnamed	Iran	Farah, Isfahan	2006-11-19	cattle	MT443113	This work
IRN/38/2006	WRLFMD	O	ME-SA	PanAsia-2	unnamed	Iran	Shar Abad Kord, Maneh Samalghan, North Khorasan	2006-11-19	cattle	MT443114	This work
IRN/39/2006	WRLFMD	O	ME-SA	PanAsia-2	unnamed	Iran	Dizage Fathi, Uromieh, West Azerbaijan	2006-11-20	cattle	MT443115	This work
IRN/42/2006	WRLFMD	O	ME-SA	PanAsia-2	unnamed	Iran	Farahan, Markazi	2006-11-20	cattle	MT443116	This work
IRN/43/2006	WRLFMD	O	ME-SA	PanAsia-2	unnamed	Iran	Amir Kansy, Meshkinshahr, Ardebil	2006-11-21	sheep	MT443117	This work
IRN/44/2006	WRLFMD	O	ME-SA	PanAsia-2	unnamed	Iran	Gazzeran, Jaafarieh, Qom	2006-11-21	cattle	MT443118	This work
IRN/45/2006	WRLFMD	O	ME-SA	PanAsia-2	unnamed	Iran	Abaleh ?, Fars	2006-11-21	cattle	MT443119	This work
IRN/46/2006	WRLFMD	O	ME-SA	PanAsia-2	unnamed	Iran	Tazehkaind, Uromieh, West Azarbaijan	2006-11-23	cattle	MT443120	This work
IRN/47/2006	WRLFMD	O	ME-SA	PanAsia-2	unnamed	Iran	Shah Ryar, Tehran	2006-11-25	cattle	MT443121	This work
IRN/48/2006	WRLFMD	O	ME-SA	PanAsia-2	unnamed	Iran	Rezvanshar, Saddogh, Yazd	2006-11-25	cattle	MT443122	This work
IRN/49/2006	WRLFMD	O	ME-SA	PanAsia-2	unnamed	Iran	Saddogh, Yazd	2006-11-25	cattle	MT443123	This work
IRN/50/2006	WRLFMD	O	ME-SA	PanAsia-2	unnamed	Iran	Shahzand, Markazi	2006-11-25	cattle	MT443124	This work
IRN/51/2006	WRLFMD	O	ME-SA	PanAsia-2	unnamed	Iran	Gawmishabad, Dezphol, Khozestan	2006-11-25	water buffalo	MT443125	This work
IRN/52/2006	WRLFMD	O	ME-SA	PanAsia-2	unnamed	Iran	Kaleh Mosalman, Zarinshahr, Isfahan	2006-11-27	cattle	MT443126	This work
IRN/53/2006	WRLFMD	O	ME-SA	PanAsia-2	unnamed	Iran	Sirk-Mazrdeh, Dahaghan, Isfahan	2006-11-27	cattle	MT443127	This work
IRN/55/2006	WRLFMD	O	ME-SA	PanAsia-2	unnamed	Iran	Sirk-Mazrdeh, Dahaghan, Isfahan	11/2006	cattle	MT443128	This work
IRN/56/2006	WRLFMD	O	ME-SA	PanAsia-2	unnamed	Iran	Sirk-Mazrdeh, Dahaghan, Isfahan	11/2006	cattle	MT443129	This work
IRN/58/2006	WRLFMD	O	ME-SA	PanAsia-2	unnamed	Iran	Koh Sohz, Murvnosh, Fars	2006-12-05	cattle	MT443130	This work
IRN/59/2006	WRLFMD	O	ME-SA	PanAsia-2	unnamed	Iran	Borastah, Shiraz, Fars	2006-12-05	cattle	MT443131	This work
IRN/60/2006	WRLFMD	O	ME-SA	PanAsia-2	unnamed	Iran	Botastah, Shiraz, Fars	2006-12-05	cattle	MT443132	This work
IRN/61/2006	WRLFMD	O	ME-SA	PanAsia-2	unnamed	Iran	Binzara, Shiraz, Fars	2006-12-06	cattle	MT443133	This work
IRN/64/2006	WRLFMD	O	ME-SA	PanAsia-2	unnamed	Iran	Boraftab, Shiraz, Fars	2006	cattle	MT443134	This work
IRN/1/2007	WRLFMD	O	ME-SA	PanAsia-2	unnamed	Iran	Hamedon, Hamedon	2007-01-13	cattle	MT443135	This work
IRN/4/2007	WRLFMD	O	ME-SA	PanAsia-2	unnamed	Iran	Chakor Midan, Amlash, Gilan	2007-02-01	cattle	MT443136	This work
IRN/5/2007	WRLFMD	O	ME-SA	PanAsia-2	unnamed	Iran	Ardogan, Nishobavr, Central Khorasan	2007-02-01	cattle	MT443137	This work
IRN/6/2007	WRLFMD	O	ME-SA	PanAsia-2	unnamed	Iran	Lalyeh, Sori, Mozoidorov	2007-02-01	cattle	MT443138	This work
IRN/7/2007	WRLFMD	O	ME-SA	PanAsia-2	unnamed	Iran	Semnan, Semnan	2007-02-03	cattle	MT443139	This work
IRN/8/2007	WRLFMD	O	ME-SA	PanAsia-2	unnamed	Iran	Kadvny, Shiraz, Fars	2007-02-07	cattle	MT443140	This work
IRN/9/2007	WRLFMD	O	ME-SA	PanAsia-2	unnamed	Iran	Iyrood, Zanyon	2007-02-08	cattle	MT443141	This work
IRN/10/2007	WRLFMD	O	ME-SA	PanAsia-2	unnamed	Iran	Shirabad, Tubas, Yazd	2007-02-10	goat	MT443142	This work
IRN/11/2007	WRLFMD	O	ME-SA	PanAsia-2	unnamed	Iran	Koran Zvrilyeh, Evrdiy, North Khorason	2007-02-10	cattle	MT443143	This work
IRN/13/2007	WRLFMD	O	ME-SA	PanAsia-2	unnamed	Iran	Deh Kousar, Shazand, Merkhazi	2007-02-12	sheep or goat	MT443144	This work
IRN/14/2007	WRLFMD	O	ME-SA	PanAsia-2	unnamed	Iran	Sarvarabad, Bokan, West Azerbaijan	2007-02-12	cattle	MT443145	This work
IRN/16/2007	WRLFMD	O	ME-SA	PanAsia-2	unnamed	Iran	Yaparyeh, Qom, Qom	2007-02-20	cattle	MT443146	This work
IRN/17/2007	WRLFMD	O	ME-SA	PanAsia-2	unnamed	Iran	Raj, Teheran	2007-02-25	cattle	MT443147	This work
IRN/18/2007	WRLFMD	O	ME-SA	PanAsia-2	unnamed	Iran	Eslam Shaar, Teheran	2007-02-25	cattle	MT443148	This work
IRN/19/2007	WRLFMD	O	ME-SA	PanAsia-2	unnamed	Iran	Aborash, Modmeh, East Azerbaijan	2007-02-27	cattle	MT443149	This work
IRN/20/2007	WRLFMD	O	ME-SA	PanAsia-2	unnamed	Iran		2007	not known	MT443150	This work
IRN/21/2007	WRLFMD	O	ME-SA	PanAsia-2	unnamed	Iran		2007	not known	MT443151	This work
IRN/22/2007	WRLFMD	O	ME-SA	PanAsia-2	unnamed	Iran		2007	not known	MT443152	This work
IRN/23/2007	WRLFMD	O	ME-SA	PanAsia-2	unnamed	Iran		2007	not known	MT443153	This work
IRN/24/2007	WRLFMD	O	ME-SA	PanAsia-2	unnamed	Iran		2007	not known	MT443154	This work
IRN/26/2007	WRLFMD	O	ME-SA	PanAsia-2	unnamed	Iran	Arasanj P, Boeinzahra, Qazvin	2007-09-10	cattle	MT443155	This work
IRN/27/2007	WRLFMD	O	ME-SA	PanAsia-2	unnamed	Iran	Abbass-Kh, Chayan, Razan, Hamedan	2007-09-10	cattle	MT443156	This work
IRN/28/2007	WRLFMD	O	ME-SA	PanAsia-2	unnamed	Iran	Pars Abad, Ardebil	2007-09-18	cattle	MT443157	This work
IRN/29/2007	WRLFMD	O	ME-SA	PanAsia-2	unnamed	Iran	Ardebil	2007-09-18	cattle	MT443158	This work
IRN/30/2007	WRLFMD	O	ME-SA	PanAsia-2	unnamed	Iran	Shadan, Esfehan	2007-09-23	cattle	MT443159	This work
IRN/31/2007	WRLFMD	O	ME-SA	PanAsia-2	unnamed	Iran	Jararier, Qom	2007-09-27	cattle	MT443160	This work
IRN/32/2007	WRLFMD	O	ME-SA	PanAsia-2	unnamed	Iran	Jararier, Qom	2007-09-27	cattle	MT443161	This work
IRN/33/2007	WRLFMD	O	ME-SA	PanAsia-2	unnamed	Iran	Vardan, Salmas, West Azarbijan	2007-09-27	cattle	MT443162	This work
IRN/34/2007	WRLFMD	O	ME-SA	PanAsia-2	unnamed	Iran	Kazzarz, Shazand, Markazy	2007-09-29	cattle	MT443163	This work
IRN/31/2009	WRLFMD	O	ME-SA	PanAsia-2	FAR-09	Iran	Khami, Estahban, Fars	2009-04-12	cattle	KY091284	28332654
IRN/34/2009	WRLFMD	O	ME-SA	PanAsia-2	FAR-09	Iran	Allahyare, Cuenla, Savad Koh, Mazanderan	2009-04-24	cattle	MT443164	This work
IRN/35/2009	WRLFMD	O	ME-SA	PanAsia-2	FAR-09	Iran	Hossen Zadeh, Mashhad, Khorasan, Razan	2009-04-28	sheep or goat	MT443165	This work
IRN/38/2009	WRLFMD	O	ME-SA	PanAsia-2	FAR-09	Iran	Madeki, Masshad, Khorasan, Razavi	2009-05-12	cattle	MT443166	This work
IRN/41/2009	WRLFMD	O	ME-SA	PanAsia-2	FAR-09	Iran	Abedi, Kazeran, Fars	2009-05-16	cattle	MT443167	This work
IRN/42/2009	WRLFMD	O	ME-SA	PanAsia-2	FAR-09	Iran	Hosseni, Shahrod, Semnan	2009-05-30	sheep or goat	MT443168	This work
IRN/43/2009	WRLFMD	O	ME-SA	PanAsia-2	FAR-09	Iran	Abedi-Aliketa, Kazeron, Fars	2009-01-01	not known	MT443169	This work
IRN/49/2009	WRLFMD	O	ME-SA	PanAsia-2	FAR-09	Iran	S.M., Tonekabon, Mazandaran	2009-07-16	cattle	MT443170	This work
IRN/51/2009	WRLFMD	O	ME-SA	PanAsia-2	FAR-09	Iran	Maishhad, Razar, Khorasan	2009-07-19	cattle	MT443171	This work
IRN/52/2009	WRLFMD	O	ME-SA	PanAsia-2	FAR-09	Iran	Ghal Khaton, Chenaran, Kharasan Razavi	2009-07-20	sheep	MT443172	This work
IRN/54/2009	WRLFMD	O	ME-SA	PanAsia-2	FAR-09	Iran	Rostami, Aliabad, Khalkhel	2009-07-23	cattle	MT443173	This work
IRN/56/2009	WRLFMD	O	ME-SA	PanAsia-2	FAR-09	Iran	Hor, Mobarekeh, Esfahan	2009-07-25	cattle	MT443174	This work
IRN/57/2009	WRLFMD	O	ME-SA	PanAsia-2	FAR-09	Iran	Aydbi, Mehkz, Yazd	2009-07-27	sheep	MT443175	This work
IRN/60/2009	WRLFMD	O	ME-SA	PanAsia-2	FAR-09	Iran	Ali, Kahak, Qom	2009-07-27	not known	MT443176	This work
IRN/61/2009	WRLFMD	O	ME-SA	PanAsia-2	FAR-09	Iran	Rasali, Takestan, Qazvin	2009-07-28	cattle	MT443177	This work
IRN/62/2009	WRLFMD	O	ME-SA	PanAsia-2	FAR-09	Iran	Hossanabad, B. Z., Qazvin	2009-08-02	cattle	MT443178	This work
IRN/64/2009	WRLFMD	O	ME-SA	PanAsia-2	FAR-09	Iran	Pour, Qom	2009-08-03	cattle	MT443179	This work
IRN/65/2009	WRLFMD	O	ME-SA	PanAsia-2	FAR-09	Iran	Heydr, Trabjdgh, Minodesht, Gholestan	2009-08-24	sheep	MT443180	This work
IRN/66/2009	WRLFMD	O	ME-SA	PanAsia-2	FAR-09	Iran	Rajah, G. K., Gholstan	2009-08-26	not known	MT443181	This work
IRN/68/2009	WRLFMD	O	ME-SA	PanAsia-2	FAR-09	Iran	Nodeh, Zhorgan, Galestan	2009-09-02	cattle	MT443182	This work
IRN/70/2009	WRLFMD	O	ME-SA	PanAsia-2	FAR-09	Iran	Zagl, Heydarabad, Jelarjeh, Qom	2009-11-07	sheep or goat	MT443183	This work
IRN/71/2009	WRLFMD	O	ME-SA	PanAsia-2	unnamed	Iran	Sedigh, Saldar, Qom	2009-11-11	cattle	MT443184	This work
IRN/75/2009	WRLFMD	O	ME-SA	PanAsia-2	FAR-09	Iran	Rashidi, Bam, Kermah	2009-01-01	not known	MT443185	This work
IRN/76/2009	WRLFMD	O	ME-SA	PanAsia-2	FAR-09	Iran	Rashidi, Bam, Kermah	2009-01-01	cattle	MT443186	This work
IRN/79/2009	WRLFMD	O	ME-SA	PanAsia-2	FAR-09	Iran	Shafit, Gillan	2009-11-09	not known	MT443187	This work
IRN/80/2009	WRLFMD	O	ME-SA	PanAsia-2	FAR-09	Iran	Foman, Gillan	2009-11-19	not known	MT443188	This work
IRN/81/2009	WRLFMD	O	ME-SA	PanAsia-2	FAR-09	Iran	Sabzevar, Khorasan Razavi	2009-12-01	not known	MT443189	This work
IRN/83/2009	WRLFMD	O	ME-SA	PanAsia-2	FAR-09	Iran	Shahryar, Teheran	2009-12-13	not known	MT443190	This work
IRN/84/2009	WRLFMD	O	ME-SA	PanAsia-2	FAR-09	Iran	Tabriz, East Azar	2009-12-13	not known	MT443191	This work
IRN/85/2009	WRLFMD	O	ME-SA	PanAsia-2	FAR-09	Iran	Anzali, Gillan	2009-12-15	not known	MT443192	This work
IRN/86/2009	WRLFMD	O	ME-SA	PanAsia-2	unnamed	Iran	Borin Zahra, Qazvin	2009-12-21	not known	MT443193	This work
IRN/87/2009	WRLFMD	O	ME-SA	PanAsia-2	FAR-09	Iran	Dastjerde, Esfahan	2009-12-21	not known	MT443194	This work
IRN/88/2009	WRLFMD	O	ME-SA	PanAsia-2	ANT-10	Iran	Esfsahan, Esfahan	2009-12-21	not known	KY091282	28332654
IRN/89/2009	WRLFMD	O	ME-SA	PanAsia-2	FAR-09	Iran	Abarkooh, Yazd	2009-12-29	not known	MT443195	This work
IRN/1/2010	WRLFMD	O	ME-SA	PanAsia-2	FAR-09	Iran	Seyfabad, Asadabad, Hamedan	2010-01-01	cattle	MT443196	This work
IRN/2/2010	WRLFMD	O	ME-SA	PanAsia-2	ANT-10	Iran	Shari fabad, Mehriz, Yazd	2010-01-02	sheep	MT443197	This work
IRN/3/2010	WRLFMD	O	ME-SA	PanAsia-2	ANT-10	Iran	Natanz, Esfahan	2010-01-12	not known	MT443198	This work
IRN/4/2010	WRLFMD	O	ME-SA	PanAsia-2	ANT-10	Iran	Najf Abad, Esfahanj	2010-01-16	not known	MT443199	This work
IRN/5/2010	WRLFMD	O	ME-SA	PanAsia-2	FAR-09	Iran	Zarand, Kerman	2010-01-18	not known	MT443200	This work
IRN/8/2010	WRLFMD	O	ME-SA	PanAsia-2	FAR-09	Iran	M Foladi, Esfahan, Esfahan	2010-01-23	cattle	MT443201	This work
IRN/10/2010	WRLFMD	O	ME-SA	PanAsia-2	FAR-09	Iran	Esfahan, Esfahan	2010-01-23	not known	MT443202	This work
IRN/11/2010	WRLFMD	O	ME-SA	PanAsia-2	ANT-10	Iran	Zarej, Yazd, Yazd	2010-01-26	cattle	MT443203	This work
IRN/12/2010	WRLFMD	O	ME-SA	PanAsia-2	ANT-10	Iran	Zarej, Yazd, Yazd	2010-01-26	cattle	MT443204	This work
IRN/13/2010	WRLFMD	O	ME-SA	PanAsia-2	ANT-10	Iran	Neyriz, Fars	2010-02-02	not known	MT443205	This work
IRN/14/2010	WRLFMD	O	ME-SA	PanAsia-2	ANT-10	Iran	Matludasht, Fars	2010-02-03	not known	MT443206	This work
IRN/15/2010	WRLFMD	O	ME-SA	PanAsia-2	ANT-10	Iran	Nobaned Bala, Minas, Hormozghan	2010-02-04	sheep or goat	MT443207	This work
IRN/17/2010	WRLFMD	O	ME-SA	PanAsia-2	ANT-10	Iran	Kahak, Qom	2010-02-15	goat	MT443208	This work
IRN/18/2010	WRLFMD	O	ME-SA	PanAsia-2	BAL-09	Iran	Nikroz, Mashad, Khorasan Razavi	2010-02-16	cattle	KY091283	28332654
IRN/19/2010	WRLFMD	O	ME-SA	PanAsia-2	ANT-10	Iran	Ghozan, Torbat Heydareh, Khorasan Razavi	2010-02-17	cattle	MT443209	This work
IRN/20/2010	WRLFMD	O	ME-SA	PanAsia-2	ANT-10	Iran	Majaneh, Zaveh, Khorasan Razavi	2010-02-17	sheep	MT443210	This work
IRN/22/2010	WRLFMD	O	ME-SA	PanAsia-2	ANT-10	Iran	Rika, Ghirva Kazeron, Fars	2010-02-18	goat	MT443211	This work
IRN/23/2010	WRLFMD	O	ME-SA	PanAsia-2	unnamed	Iran	Sarm, Kahar, Qom	2010-02-20	cattle	MT443212	This work
IRN/24/2010	WRLFMD	O	ME-SA	PanAsia-2	unnamed	Iran	saron, Kahak, Qom	2010-02-20	sheep	MT443213	This work
IRN/26/2010	WRLFMD	O	ME-SA	PanAsia-2	ANT-10	Iran	Hossein B, Ratsanjam, Kerman	2010-02-21	cattle	MT443214	This work
IRN/27/2010	WRLFMD	O	ME-SA	PanAsia-2	ANT-10	Iran	Tayeghan, Kahak, Qom	2010-02-21	sheep	MT443215	This work
IRN/28/2010	WRLFMD	O	ME-SA	PanAsia-2	ANT-10	Iran	M. Mashayakh, Boein Zara, Qazvin	2010-02-23	cattle	MT443216	This work
IRN/29/2010	WRLFMD	O	ME-SA	PanAsia-2	ANT-10	Iran	Damshahr, Qom, Qom	2010-02-23	cattle	MT443217	This work
IRN/30/2010	WRLFMD	O	ME-SA	PanAsia-2	ANT-10	Iran	Laban, Qom, Qom	2010-02-23	cattle	MT443218	This work
IRN/31/2010	WRLFMD	O	ME-SA	PanAsia-2	ANT-10	Iran	Laban, Qom, Qom	2010-02-27	cattle	MT443219	This work
IRN/33/2010	WRLFMD	O	ME-SA	PanAsia-2	ANT-10	Iran	Farsan, Charhamahal	2010-03-15	cattle	MT443220	This work
IRN/34/2010	WRLFMD	O	ME-SA	PanAsia-2	ANT-10	Iran	Arasanj, Boein Zahra, Qazvin	2010-03-15	cattle	MT443221	This work
IRN/35/2010	WRLFMD	O	ME-SA	PanAsia-2	ANT-10	Iran	Falavarjan, Esfahan	2010-03-17	cattle	MT443222	This work
IRN/37/2010	WRLFMD	O	ME-SA	PanAsia-2	ANT-10	Iran	Birjand, South Khorasan	2010-03-27	sheep	MT443223	This work
IRN/38/2010	WRLFMD	O	ME-SA	PanAsia-2	ANT-10	Iran	Birjand, South Khorasan	2010-03-27	sheep	MT443224	This work
IRN/39/2010	WRLFMD	O	ME-SA	PanAsia-2	ANT-10	Iran	Ghaen, South Khorasan	2010-03-27	sheep	MT443225	This work
IRN/40/2010	WRLFMD	O	ME-SA	PanAsia-2	ANT-10	Iran	Arddg, Boein Zahra, Qazvin	2010-03-27	cattle	MT443226	This work
IRN/41/2010	WRLFMD	O	ME-SA	PanAsia-2	ANT-10	Iran	Brojen, Chaharmahal	2010-03-28	sheep	MT443227	This work
IRN/43/2010	WRLFMD	O	ME-SA	PanAsia-2	ANT-10	Iran	Basharoyen, South Khorasan	2010-03-30	goat	MT443228	This work
IRN/44/2010	WRLFMD	O	ME-SA	PanAsia-2	ANT-10	Iran	Gholpayeghan, Esfahan	2010-03-30	sheep	MT443229	This work
IRN/47/2010	WRLFMD	O	ME-SA	PanAsia-2	ANT-10	Iran	Righan, Kerman	2010-04-03	sheep or goat	MT443230	This work
IRN/48/2010	WRLFMD	O	ME-SA	PanAsia-2	ANT-10	Iran	Rafsanjan, Kerman	2010-04-03	cattle	MT443231	This work
IRN/49/2010	WRLFMD	O	ME-SA	PanAsia-2	ANT-10	Iran	Bardsir, Kerman	2010-04-03	cattle	MT443232	This work
IRN/50/2010	WRLFMD	O	ME-SA	PanAsia-2	ANT-10	Iran	Anbarabad, Jiroft, Kerman	2010-04-03	cattle	MT443233	This work
IRN/51/2010	WRLFMD	O	ME-SA	PanAsia-2	ANT-10	Iran	Gholpayeghan, Esfahan	2010-04-03	cattle	MT443234	This work
IRN/52/2010	WRLFMD	O	ME-SA	PanAsia-2	ANT-10	Iran	Qom, Qom	2010-04-03	cattle	MT443235	This work
IRN/54/2010	WRLFMD	O	ME-SA	PanAsia-2	FAR-09	Iran	Gholpayeghan, Esfahan	2010-04-04	cattle	MT443236	This work
IRN/55/2010	WRLFMD	O	ME-SA	PanAsia-2	ANT-10	Iran	Jafareyeh, Qom	2010-04-04	cattle	MT443237	This work
IRN/59/2010	WRLFMD	O	ME-SA	PanAsia-2	ANT-10	Iran	Chaharmahal and Bakhtiari	2010-03-27	sheep	MT443238	This work
IRN/60/2010	WRLFMD	O	ME-SA	PanAsia-2	ANT-10	Iran	Semnan	2010-04-01	sheep	MT443239	This work
IRN/61/2010	WRLFMD	O	ME-SA	PanAsia-2	ANT-10	Iran	Semnan	2010-04-02	cattle	MT443240	This work
IRN/62/2010	WRLFMD	O	ME-SA	PanAsia-2	ANT-10	Iran	Esfahan	2010-04-03	sheep	MT443241	This work
IRN/64/2010	WRLFMD	O	ME-SA	PanAsia-2	ANT-10	Iran	Razavi Khorasan	2010-04-04	cattle	MT443242	This work
IRN/65/2010	WRLFMD	O	ME-SA	PanAsia-2	ANT-10	Iran	Hamedan	2010-04-05	cattle	MT443243	This work
IRN/66/2010	WRLFMD	O	ME-SA	PanAsia-2	ANT-10	Iran	Razavi Khorasan	2010-04-05	cattle	MT443244	This work
IRN/67/2010	WRLFMD	O	ME-SA	PanAsia-2	ANT-10	Iran	Kermanshah	2010-04-05	cattle	MT443245	This work
IRN/68/2010	WRLFMD	O	ME-SA	PanAsia-2	ANT-10	Iran	Khuzestan	2010-04-06	cattle	MT443246	This work
IRN/69/2010	WRLFMD	O	ME-SA	PanAsia-2	ANT-10	Iran	Razavi Khorasan	2010-04-06	cattle	MT443247	This work
IRN/71/2010	WRLFMD	O	ME-SA	PanAsia-2	ANT-10	Iran	North Khorasan	2010-04-08	cattle	MT443248	This work
IRN/75/2010	WRLFMD	O	ME-SA	PanAsia-2	ANT-10	Iran	Qom	2010-04-10	cattle	MT443249	This work
IRN/76/2010	WRLFMD	O	ME-SA	PanAsia-2	ANT-10	Iran	Gilan	2010-04-10	cattle	MT443250	This work
IRN/78/2010	WRLFMD	O	ME-SA	PanAsia-2	ANT-10	Iran	Lorestan	2010-04-10	cattle	MT443251	This work
IRN/79/2010	WRLFMD	O	ME-SA	PanAsia-2	ANT-10	Iran	Lorestan	2010-04-10	sheep	MT443252	This work
IRN/81/2010	WRLFMD	O	ME-SA	PanAsia-2	ANT-10	Iran	Esfahan	2010-04-11	cattle	MT443253	This work
IRN/82/2010	WRLFMD	O	ME-SA	PanAsia-2	ANT-10	Iran	Kordestan	2010-04-12	cattle	MT443254	This work
IRN/83/2010	WRLFMD	O	ME-SA	PanAsia-2	ANT-10	Iran	Khuzestan	2010-04-12	cattle	MT443255	This work
IRN/85/2010	WRLFMD	O	ME-SA	PanAsia-2	ANT-10	Iran	Semnan	2010-04-12	cattle	MT443256	This work
IRN/86/2010	WRLFMD	O	ME-SA	PanAsia-2	ANT-10	Iran	Qom	2010-04-13	cattle	MT443257	This work
IRN/88/2010	WRLFMD	O	ME-SA	PanAsia-2	ANT-10	Iran	Lorestan	2010-04-13	cattle	MT443258	This work
IRN/89/2010	WRLFMD	O	ME-SA	PanAsia-2	ANT-10	Iran	North Khorasan	2010-04-13	sheep	MT443259	This work
IRN/90/2010	WRLFMD	O	ME-SA	PanAsia-2	ANT-10	Iran	Ardabil	2010-04-14	cattle	MT443260	This work
IRN/91/2010	WRLFMD	O	ME-SA	PanAsia-2	ANT-10	Iran	Tehran	2010-04-14	cattle	MT443261	This work
IRN/92/2010	WRLFMD	O	ME-SA	PanAsia-2	ANT-10	Iran	West Azerbaijan	2010-04-14	cattle	MT443262	This work
IRN/93/2010	WRLFMD	O	ME-SA	PanAsia-2	ANT-10	Iran	Esfahan	2010-04-14	cattle	MT443263	This work
IRN/94/2010	WRLFMD	O	ME-SA	PanAsia-2	ANT-10	Iran	West Azerbaijan	2010-04-15	cattle	MT443264	This work
IRN/95/2010	WRLFMD	O	ME-SA	PanAsia-2	ANT-10	Iran	Esfahan	2010-04-15	cattle	MT443265	This work
IRN/96/2010	WRLFMD	O	ME-SA	PanAsia-2	ANT-10	Iran	Tehran	2010-04-16	cattle	MT443266	This work
IRN/97/2010	WRLFMD	O	ME-SA	PanAsia-2	ANT-10	Iran	Kerman	2010-04-16	sheep	MT443267	This work
IRN/98/2010	WRLFMD	O	ME-SA	PanAsia-2	ANT-10	Iran	West Azerbaijan	2010-04-16	cattle	MT443268	This work
IRN/99/2010	WRLFMD	O	ME-SA	PanAsia-2	ANT-10	Iran	Markazi	2010-04-17	sheep	MT443269	This work
IRN/100/2010	WRLFMD	O	ME-SA	PanAsia-2	ANT-10	Iran	Hamedan	2010-04-17	cattle	MT443270	This work
IRN/101/2010	WRLFMD	O	ME-SA	PanAsia-2	ANT-10	Iran	Qom	2010-04-17	cattle	MT443271	This work
IRN/102/2010	WRLFMD	O	ME-SA	PanAsia-2	ANT-10	Iran	Semnan	2010-04-17	sheep	MT443272	This work
IRN/104/2010	WRLFMD	O	ME-SA	PanAsia-2	ANT-10	Iran	Esfahan	2010-04-17	cattle	MT443273	This work
IRN/105/2010	WRLFMD	O	ME-SA	PanAsia-2	ANT-10	Iran	Esfahan	2010-04-17	cattle	MT443274	This work
IRN/106/2010	WRLFMD	O	ME-SA	PanAsia-2	ANT-10	Iran	South Khorasan	2010-04-17	sheep	MT443275	This work
IRN/109/2010	WRLFMD	O	ME-SA	PanAsia-2	FAR-09	Iran	Kordestan	2010-04-19	cattle	MT443276	This work
IRN/113/2010	WRLFMD	O	ME-SA	PanAsia-2	ANT-10	Iran	Tehran	2010-04-19	cattle	MT443277	This work
IRN/114/2010	WRLFMD	O	ME-SA	PanAsia-2	ANT-10	Iran	West Azerbaijan	2010-04-19	sheep	MT443278	This work
IRN/115/2010	WRLFMD	O	ME-SA	PanAsia-2	ANT-10	Iran	West Azerbaijan	2010-04-19	sheep	MT443279	This work
IRN/120/2010	WRLFMD	O	ME-SA	PanAsia-2	ANT-10	Iran	Golestan	2010-04-20	cattle	MT443280	This work
IRN/124/2010	WRLFMD	O	ME-SA	PanAsia-2	ANT-10	Iran	Sistan and Baluchistan	2010-04-21	sheep	MT443281	This work
IRN/126/2010	WRLFMD	O	ME-SA	PanAsia-2	ANT-10	Iran	Zanjan	2010-04-21	cattle	MT443282	This work
IRN/127/2010	WRLFMD	O	ME-SA	PanAsia-2	ANT-10	Iran	Qazvin	2010-04-22	cattle	MT443283	This work
IRN/128/2010	WRLFMD	O	ME-SA	PanAsia-2	ANT-10	Iran	West Azerbaijan	2010-04-22	cattle	MT443284	This work
IRN/129/2010	WRLFMD	O	ME-SA	PanAsia-2	ANT-10	Iran	Sistan and Baluchistan	2010-04-22	cattle	MT443285	This work
IRN/130/2010	WRLFMD	O	ME-SA	PanAsia-2	ANT-10	Iran	Chaharmahal and Bakhtiari	2010-04-22	cattle	MT443286	This work
IRN/131/2010	WRLFMD	O	ME-SA	PanAsia-2	ANT-10	Iran	Bushehr	2010-04-22	cattle	MT443287	This work
IRN/132/2010	WRLFMD	O	ME-SA	PanAsia-2	ANT-10	Iran	Fars	2010-04-22	cattle	MT443288	This work
IRN/133/2010	WRLFMD	O	ME-SA	PanAsia-2	ANT-10	Iran	Qom	2010-04-23	sheep	MT443289	This work
IRN/135/2010	WRLFMD	O	ME-SA	PanAsia-2	FAR-09	Iran	Ardabil	2010-04-24	cattle	MT443290	This work
IRN/136/2010	WRLFMD	O	ME-SA	PanAsia-2	ANT-10	Iran	Ardabil	2010-04-24	cattle	MT443291	This work
IRN/137/2010	WRLFMD	O	ME-SA	PanAsia-2	ANT-10	Iran	Kordestan	2010-04-24	cattle	MT443292	This work
IRN/138/2010	WRLFMD	O	ME-SA	PanAsia-2	ANT-10	Iran	Kerman	2010-04-24	sheep	MT443293	This work
IRN/139/2010	WRLFMD	O	ME-SA	PanAsia-2	ANT-10	Iran	Fars	2010-04-25	sheep	MT443294	This work
IRN/140/2010	WRLFMD	O	ME-SA	PanAsia-2	ANT-10	Iran	Markazi	2010-04-25	cattle	MT443295	This work
IRN/141/2010	WRLFMD	O	ME-SA	PanAsia-2	unnamed	Iran	South Khorasan	2010-04-25	goat	MT443296	This work
IRN/142/2010	WRLFMD	O	ME-SA	PanAsia-2	ANT-10	Iran	Qazvin	2010-04-26	cattle	MT443297	This work
IRN/143/2010	WRLFMD	O	ME-SA	PanAsia-2	ANT-10	Iran	Qom	2010-04-26	sheep	MT443298	This work
IRN/144/2010	WRLFMD	O	ME-SA	PanAsia-2	ANT-10	Iran	Kerman	2010-04-26	goat	MT443299	This work
IRN/146/2010	WRLFMD	O	ME-SA	PanAsia-2	ANT-10	Iran	Zanjan	2010-04-26	cattle	MT443300	This work
IRN/147/2010	WRLFMD	O	ME-SA	PanAsia-2	ANT-10	Iran	Fars	2010-04-26	cattle	MT443301	This work
IRN/148/2010	WRLFMD	O	ME-SA	PanAsia-2	ANT-10	Iran	Qazvin	2010-04-27	sheep	MT443302	This work
IRN/149/2010	WRLFMD	O	ME-SA	PanAsia-2	ANT-10	Iran	Qazvin	2010-04-27	cattle	MT443303	This work
IRN/150/2010	WRLFMD	O	ME-SA	PanAsia-2	ANT-10	Iran	Hormozgan	2010-04-27	cattle	MT443304	This work
IRN/154/2010	WRLFMD	O	ME-SA	PanAsia-2	ANT-10	Iran	Sistan and Baluchistan	2010-04-30	cattle	MT443305	This work
IRN/155/2010	WRLFMD	O	ME-SA	PanAsia-2	ANT-10	Iran	Sistan and Baluchistan	2010-05-09	cattle	MT443306	This work
IRN/156/2010	WRLFMD	O	ME-SA	PanAsia-2	ANT-10	Iran	Yazd	2010-05-09	cattle	MT443307	This work
IRN/157/2010	WRLFMD	O	ME-SA	PanAsia-2	ANT-10	Iran	South Khorasan	2010-05-11	cattle	MT443308	This work
IRN/158/2010	WRLFMD	O	ME-SA	PanAsia-2	ANT-10	Iran	Zanjan	2010-05-13	cattle	MT443309	This work
IRN/160/2010	WRLFMD	O	ME-SA	PanAsia-2	ANT-10	Iran		2010-01-01	not known	MT443310	This work
IRN/161/2010	WRLFMD	O	ME-SA	PanAsia-2	ANT-10	Iran		2010-01-01	not known	MT443311	This work
IRN/162/2010	WRLFMD	O	ME-SA	PanAsia-2	ANT-10	Iran		2010-01-01	not known	MT443312	This work
IRN/170/2010	WRLFMD	O	ME-SA	PanAsia-2	ANT-10	Iran		2010-01-01	not known	MT443313	This work
IRN/172/2010	WRLFMD	O	ME-SA	PanAsia-2	ANT-10	Iran		2010-01-01	not known	MT443314	This work
IRN/173/2010	WRLFMD	O	ME-SA	PanAsia-2	ANT-10	Iran		2010-01-01	not known	MT443315	This work
IRN/174/2010	WRLFMD	O	ME-SA	PanAsia-2	ANT-10	Iran	North Khorasan	2010-07-21	sheep	MT443316	This work
IRN/175/2010	WRLFMD	O	ME-SA	PanAsia-2	ANT-10	Iran	Esfahan	2010-07-26	cattle	MT443317	This work
IRN/178/2010	WRLFMD	O	ME-SA	PanAsia-2	ANT-10	Iran	Zanjan	2010-08-21	cattle	MT443318	This work
IRN/179/2010	WRLFMD	O	ME-SA	PanAsia-2	ANT-10	Iran	Zanjan	2010-08-22	cattle	MT443319	This work
IRN/180/2010	WRLFMD	O	ME-SA	PanAsia-2	ANT-10	Iran	Qom	2010-08-22	cattle	MT443320	This work
IRN/181/2010	WRLFMD	O	ME-SA	PanAsia-2	ANT-10	Iran	Ardebil	2010-08-23	cattle	MT443321	This work
IRN/182/2010	WRLFMD	O	ME-SA	PanAsia-2	ANT-10	Iran	Lorestan	2010-08-23	cattle	MT443322	This work
IRN/183/2010	WRLFMD	O	ME-SA	PanAsia-2	ANT-10	Iran	Tehran	2010-08-27	cattle	MT443323	This work
IRN/184/2010	WRLFMD	O	ME-SA	PanAsia-2	ANT-10	Iran	West Azerbaijan	2010-08-28	sheep	MT443324	This work
IRN/186/2010	WRLFMD	O	ME-SA	PanAsia-2	ANT-10	Iran	West Azerbaijan	2010-08-30	goat	MT443325	This work
IRN/187/2010	WRLFMD	O	ME-SA	PanAsia-2	ANT-10	Iran	Tehran	2010-08-31	cattle	MT443326	This work
IRN/191/2010	WRLFMD	O	ME-SA	PanAsia-2	ANT-10	Iran	Central Khorasan	2010-10-01	cattle	MT443327	This work
IRN/192/2010	WRLFMD	O	ME-SA	PanAsia-2	ANT-10	Iran	Qom	2010-10-03	cattle	MT443328	This work
IRN/194/2010	WRLFMD	O	ME-SA	PanAsia-2	ANT-10	Iran	Qom	2010-10-12	cattle	MT443329	This work
IRN/196/2010	WRLFMD	O	ME-SA	PanAsia-2	ANT-10	Iran	North Khorasan	2010-08-08	cattle	MT443330	This work
IRN/198/2010	WRLFMD	O	ME-SA	PanAsia-2	ANT-10	Iran	Kerman	2010-08-08	cattle	MT443331	This work
IRN/199/2010	WRLFMD	O	ME-SA	PanAsia-2	ANT-10	Iran	Fars	2010-08-19	cattle	MT443332	This work
IRN/202/2010	WRLFMD	O	ME-SA	PanAsia-2	ANT-10	Iran	Qazvin	2010-08-23	cattle	MT443333	This work
IRN/203/2010	WRLFMD	O	ME-SA	PanAsia-2	ANT-10	Iran	Davoodabad, Markazi	2010-08-23	cattle	MT443334	This work
IRN/204/2010	WRLFMD	O	ME-SA	PanAsia-2	ANT-10	Iran	Esfahan	2010-08-26	cattle	MT443335	This work
IRN/205/2010	WRLFMD	O	ME-SA	PanAsia-2	ANT-10	Iran	Qom	2010-09-07	cattle	MT443336	This work
IRN/206/2010	WRLFMD	O	ME-SA	PanAsia-2	ANT-10	Iran	Fathabad, Fars	2010-09-19	cattle	MT443337	This work
IRN/207/2010	WRLFMD	O	ME-SA	PanAsia-2	ANT-10	Iran	Fars	2010-09-23	cattle	MT443338	This work
IRN/208/2010	WRLFMD	O	ME-SA	PanAsia-2	ANT-10	Iran	West Azerbaijan	2010-09-26	cattle	MT443339	This work
IRN/209/2010	WRLFMD	O	ME-SA	PanAsia-2	ANT-10	Iran	Qazvin	2010-09-27	cattle	MT443340	This work
IRN/210/2010	WRLFMD	O	ME-SA	PanAsia-2	ANT-10	Iran	Sharifabad Village, Qom	2010-09-27	cattle	MT443341	This work
IRN/211/2010	WRLFMD	O	ME-SA	PanAsia-2	ANT-10	Iran	Sharifabad Village, Qom	2010-09-27	cattle	MT443342	This work
IRN/217/2010	WRLFMD	O	ME-SA	PanAsia-2	ANT-10	Iran	West Azerbaijan	2010-10-17	cattle	MT443343	This work
IRN/219/2010	WRLFMD	O	ME-SA	PanAsia-2	ANT-10	Iran	Ardabil	2010-10-23	sheep	MT443344	This work
IRN/221/2010	WRLFMD	O	ME-SA	PanAsia-2	ANT-10	Iran	West Azerbaijan	2010-10-28	cattle	MT443345	This work
IRN/222/2010	WRLFMD	O	ME-SA	PanAsia-2	ANT-10	Iran	Esfahan	2010-10-31	cattle	MT443346	This work
IRN/223/2010	WRLFMD	O	ME-SA	PanAsia-2	ANT-10	Iran	Esfahan	2010-10-31	cattle	MT443347	This work
IRN/224/2010	WRLFMD	O	ME-SA	PanAsia-2	ANT-10	Iran	Esfahan	2010-11-01	cattle	MT443348	This work
IRN/225/2010	WRLFMD	O	ME-SA	PanAsia-2	ANT-10	Iran	Tehran	2010-11-10	sheep	MT443349	This work
IRN/2/2011	WRLFMD	O	ME-SA	PanAsia-2	ANT-10	Iran	Shiraz, Fars	2011-01-08	cattle	JX040501	23226216
IRN/6/2011	WRLFMD	O	ME-SA	PanAsia-2	ANT-10	Iran	Ardabil	2011-01-05	cattle	MT443350	This work
IRN/10/2011	WRLFMD	O	ME-SA	PanAsia-2	ANT-10	Iran	Jiroft, Kerman	2011-01-05	cattle	MT443351	This work
IRN/13/2011	WRLFMD	O	ME-SA	PanAsia-2	ANT-10	Iran	Lahijan, Gilan	2011-01-09	cattle	MT443352	This work
IRN/14/2011	WRLFMD	O	ME-SA	PanAsia-2	ANT-10	Iran	Hormozgan	2011-01-10	cattle	MT443353	This work
IRN/15/2011	WRLFMD	O	ME-SA	PanAsia-2	ANT-10	Iran	Sharyar, Tehran	2011-01-10	cattle	MT443354	This work
IRN/25/2011	WRLFMD	O	ME-SA	PanAsia-2	ANT-10	Iran	Ardabil	2011-01-13	cattle	MT443355	This work
IRN/28/2011	WRLFMD	O	ME-SA	PanAsia-2	ANT-10	Iran	Fars	2011-01-20	cattle	MT443356	This work
IRN/29/2011	WRLFMD	O	ME-SA	PanAsia-2	ANT-10	Iran	Esfahan	2011-01-22	sheep	MT443357	This work
IRN/34/2011	WRLFMD	O	ME-SA	PanAsia-2	ANT-10	Iran	Semnan	2011-02-03	sheep	MT443358	This work
IRN/35/2011	WRLFMD	O	ME-SA	PanAsia-2	ANT-10	Iran	Jiroft, Kerman	2011-02-06	sheep	MT443359	This work
IRN/44/2011	WRLFMD	O	ME-SA	PanAsia-2	ANT-10	Iran	West Azerbaijan	2011-02-20	cattle	MT443360	This work
IRN/50/2011	WRLFMD	O	ME-SA	PanAsia-2	ANT-10	Iran	Qazvin	2011-02-25	cattle	MT443361	This work
IRN/61/2011	WRLFMD	O	ME-SA	PanAsia-2	ANT-10	Iran		2011-11-09	cattle	MT443362	This work
IRN/62/2011	WRLFMD	O	ME-SA	PanAsia-2	FAR-09	Iran	Kerman	2011-11-12	cattle	MT443363	This work
IRN/66/2011	WRLFMD	O	ME-SA	PanAsia-2	ANT-10	Iran	Fars	2011-11-19	sheep	MT443364	This work
IRN/70/2011	WRLFMD	O	ME-SA	PanAsia-2	ANT-10	Iran	Esfahan	2011-11-23	sheep	MT443365	This work
IRN/71/2011	WRLFMD	O	ME-SA	PanAsia-2	FAR-09	Iran	Esfahan	2011-11-28	cattle	MT443366	This work
IRN/77/2011	WRLFMD	O	ME-SA	PanAsia-2	FAR-09	Iran	Makou, West Azerbaijan	2011-12-27	cattle	MT443367	This work
IRN/78/2011	WRLFMD	O	ME-SA	PanAsia-2	ANT-10	Iran	Esfahan, Esfahan	2011-12-31	sheep	MT443368	This work
IRN/13/2012	WRLFMD	O	ME-SA	PanAsia-2	ANT-10	Iran	Kordestan	2012-06-17	cattle	MT443369	This work
IRN/21/2012	WRLFMD	O	ME-SA	PanAsia-2	FAR-09	Iran	Kohgiluyeh and Boyer-Ahmad	2012-07-02	sheep	MT443370	This work
IRN/36/2012	WRLFMD	O	ME-SA	PanAsia-2	ANT-10	Iran	Yazd	2012-12-20	cattle	MT443371	This work
IRN/2/2013	WRLFMD	O	ME-SA	PanAsia-2	FAR-09	Iran	Qom	2013-01-01	cattle	MT443372	This work
IRN/8/2013	WRLFMD	O	ME-SA	PanAsia-2	ANT-10	Iran	Qom	2013-01-01	cattle	MT443373	This work
IRN/9/2013	WRLFMD	O	ME-SA	PanAsia-2	ANT-10	Iran	East Azerbaijan	2013-01-01	cattle	MT443374	This work
IRN/11/2013	WRLFMD	O	ME-SA	PanAsia-2	ANT-10	Iran	East Azerbaijan	2013-01-01	cattle	MT443375	This work
IRN/17/2013	WRLFMD	O	ME-SA	PanAsia-2	FAR-09	Iran	Esfahan	2013-10-07	cattle	MT443376	This work
IRN/22/2013	WRLFMD	O	ME-SA	PanAsia-2	FAR-09	Iran	Esfahan	2013-12-04	cattle	MT443377	This work
IRN/23/2013	WRLFMD	O	ME-SA	PanAsia-2	FAR-09	Iran	Gillan	2013-12-05	cattle	MT443378	This work
IRN/29/2013	WRLFMD	O	ME-SA	PanAsia-2	FAR-09	Iran	Qom	2013-12-18	cattle	MT443379	This work
IRN/30/2013	WRLFMD	O	ME-SA	PanAsia-2	FAR-09	Iran	Yazd	2013-12-25	cattle	MT443380	This work
IRN/31/2013	WRLFMD	O	ME-SA	unnamed	unnamed	Iran	Fars	2013-12-26	cattle	MT443381	This work
IRN/1/2014	WRLFMD	O	ME-SA	unnamed	unnamed	Iran	Qom	2014-01-01	bovine	MT443382	This work
IRN/3/2015	WRLFMD	O	ME-SA	PanAsia-2	FAR-09	Iran	Lorestan	2015-04-28	cattle	MT443383	This work
IRN/4/2015	WRLFMD	O	ME-SA	PanAsia-2	ANT-10	Iran	Kermanshah	2015-05-08	cattle	MT443384	This work
IRN/6/2015	WRLFMD	O	ME-SA	PanAsia-2	QOM-15	Iran	Qom	2015-06-15	cattle	MN276044	32011088
IRN/7/2015	WRLFMD	O	ME-SA	PanAsia-2	FAR-09	Iran	Tehran	2015-08-16	cattle	MT443385	This work
IRN/15/2015	WRLFMD	O	ME-SA	PanAsia-2	QOM-15	Iran	Qom	2015-10-01	cattle	MT443386	This work
IRN/16/2015	WRLFMD	O	ME-SA	PanAsia-2	QOM-15	Iran	Qom	2015-10-01	cattle	MT443387	This work
IRN/26/2015	WRLFMD	O	ME-SA	PanAsia-2	QOM-15	Iran	Qom	2015-11-03	sheep	MT443388	This work
IRN/4/2016	WRLFMD	O	ME-SA	PanAsia-2	QOM-15	Iran		2016-01-04	not known	MT443389	This work
IRN/5/2016	WRLFMD	O	ME-SA	PanAsia-2	QOM-15	Iran		2016-01-04	not known	MT443390	This work
IRN/9/2016	WRLFMD	O	ME-SA	PanAsia-2	QOM-15	Iran	Esfahan	2016-02-14	dog (Canis lupus familiaris)	MT443391	This work
IRN/10/2016	WRLFMD	O	ME-SA	PanAsia-2	QOM-15	Iran	Markazi	2016-02-26	sheep	MT443392	This work
IRN/13/2016	WRLFMD	O	ME-SA	PanAsia-2	QOM-15	Iran	Khozestan	2016-03-13	cattle	MT443393	This work
IRN/15/2016	WRLFMD	O	ME-SA	PanAsia-2	QOM-15	Iran	Mazandaran	2016-03-17	sheep	MT443394	This work
IRN/16/2016	WRLFMD	O	ME-SA	PanAsia-2	QOM-15	Iran	Esfahan	2016-03-18	sheep	MT443395	This work
IRN/17/2016	WRLFMD	O	ME-SA	PanAsia-2	QOM-15	Iran	Kermanshah	2016-03-21	sheep	MT443396	This work
IRN/18/2016	WRLFMD	O	ME-SA	PanAsia-2	QOM-15	Iran	Kordestan	2016-03-24	sheep	MT443397	This work
IRN/19/2016	WRLFMD	O	ME-SA	PanAsia-2	QOM-15	Iran	Zanjan	2016-03-29	sheep	MT443398	This work
IRN/21/2016	WRLFMD	O	ME-SA	PanAsia-2	QOM-15	Iran	East Azerbaijan	2016-04-04	cattle	MT443399	This work
IRN/22/2016	WRLFMD	O	ME-SA	PanAsia-2	QOM-15	Iran	West Azerbaijan	2016-04-05	sheep	MT443400	This work
IRN/25/2016	WRLFMD	O	ME-SA	PanAsia-2	QOM-15	Iran	Gilan	2016-04-12	cattle	MT443401	This work
IRN/27/2016	WRLFMD	O	ME-SA	PanAsia-2	QOM-15	Iran	West Azerbaijan	2016-04-19	sheep	MT443402	This work
IRN/28/2016	WRLFMD	O	ME-SA	PanAsia-2	QOM-15	Iran	East Azerbaijan	2016-04-25	sheep	MT443403	This work
IRN/29/2016	WRLFMD	O	ME-SA	PanAsia-2	QOM-15	Iran	East Azerbaijan	2016-04-28	sheep	MT443404	This work
IRN/31/2016	WRLFMD	O	ME-SA	PanAsia-2	ANT-10	Iran	Kenareh, Fars	2016-11-14	cattle	MT443405	This work
IRN/35/2016	WRLFMD	O	ME-SA	PanAsia-2	ANT-10	Iran	Dasht shirbad, Esfahan	2016-12-14	cattle	MT443406	This work
IRN/36/2016	WRLFMD	O	ME-SA	PanAsia-2	ANT-10	Iran	Matin abad, Esfahan	2016-12-22	sheep	MT443407	This work
IRN/37/2016	WRLFMD	O	ME-SA	PanAsia-2	ANT-10	Iran	Kousaj, West Azerbaijan	2016-12-24	cattle	MT443408	This work
IRN/3/2017	WRLFMD	O	ME-SA	PanAsia-2	ANT-10	Iran	Dam shahr, Qom	2017-01-07	sheep	MT443409	This work
IRN/5/2017	WRLFMD	O	ME-SA	PanAsia-2	ANT-10	Iran	Ghale sadri, Qom	2017-01-12	cattle	MT443410	This work
IRN/8/2017	WRLFMD	O	ME-SA	PanAsia-2	ANT-10	Iran	Damz abad, Tehran	2017-02-02	cattle	MT443411	This work
IRN/11/2017	WRLFMD	O	ME-SA	PanAsia-2	ANT-10	Iran	Dam shahr, Qom	2017-02-20	cattle	MT443412	This work
IRN/12/2017	WRLFMD	O	ME-SA	PanAsia-2	QOM-15	Iran	Mohamadeih, Markazi	2017-02-23	cattle	MT443413	This work
IRN/1/2018	WRLFMD	O	ME-SA	PanAsia-2	ANT-10	Iran	Mashad, Razavi Khorasan	2018-01-03	cattle	MT443414	This work
IRN/8/2018	WRLFMD	O	ME-SA	PanAsia-2	QOM-15	Iran	Kashan, Esfahan	2018-01-22	sheep	MT443415	This work
IRN/11/2018	WRLFMD	O	ME-SA	PanAsia-2	QOM-15	Iran	Savojbelagh, Alborz	2018-01-26	cattle	MT443416	This work
IRN/12/2018	WRLFMD	O	ME-SA	PanAsia-2	QOM-15	Iran	Lenjan, Esfahan	2018-01-28	cattle	MT443417	This work
IRN/13/2018	WRLFMD	O	ME-SA	PanAsia-2	QOM-15	Iran	Ahar, East Azerbaijan	2018-01-28	cattle	MT443418	This work
IRN/15/2018	WRLFMD	O	ME-SA	PanAsia-2	QOM-15	Iran	Qom, Qom	2018-01-31	sheep	MT443419	This work
IRN/16/2018	WRLFMD	O	ME-SA	PanAsia-2	QOM-15	Iran	Rey, Tehran	2018-01-31	cattle	MT443420	This work
IRN/20/2018	WRLFMD	O	ME-SA	PanAsia-2	QOM-15	Iran	Jafariyeh, Qom	2018-02-05	sheep	MT443421	This work
IRN/21/2018	WRLFMD	O	ME-SA	PanAsia-2	QOM-15	Iran	Qom, Qom	2018-02-10	cattle	MT443422	This work
IRN/22/2018	WRLFMD	O	ME-SA	PanAsia-2	QOM-15	Iran	Rey, Tehran	2018-02-12	cattle	MT443423	This work
IRN/24/2018	WRLFMD	O	ME-SA	PanAsia-2	QOM-15	Iran	Qom, Qom	2018-02-14	cattle	MT443424	This work
IRQ/4/2010	WRLFMD	O	ME-SA	PanAsia-2	ANT-10	Iraq	Majaf	2010-09-12	cattle	MT443425	This work
IRQ/6/2010	WRLFMD	O	ME-SA	PanAsia-2	ANT-10	Iraq	Babylon	2010-09-12	sheep	MT443426	This work
IRQ/7/2010	WRLFMD	O	ME-SA	PanAsia-2	ANT-10	Iraq	Babylon	2010-10-11	cattle	MT443427	This work
IRQ/8/2010	WRLFMD	O	ME-SA	PanAsia-2	ANT-10	Iraq	Babylon	2010-10-11	cattle	MT443428	This work
IRQ/12/2010	WRLFMD	O	ME-SA	PanAsia-2	ANT-10	Iraq	Anbar	2010-11-14	sheep	MT443429	This work
IRQ/13/2010	WRLFMD	O	ME-SA	PanAsia-2	ANT-10	Iraq	Anbar	2010-11-14	sheep	MT443430	This work
ISR/1/2007	WRLFMD	O	ME-SA	PanAsia-2	unnamed	Israel	Netua	2007-01-01	goat	FJ561312	19245666
ISR/3/2007	WRLFMD	O	ME-SA	PanAsia-2	unnamed	Israel	Mevo Hamha	2007-01-03	cattle	FJ561313	19245666
ISR/5/2007	WRLFMD	O	ME-SA	PanAsia-2	unnamed	Israel	Beit Hashitha	2007-01-24	cattle	FJ561314	19245666
ISR/7/2007	WRLFMD	O	ME-SA	PanAsia-2	unnamed	Israel	Moledeth	2007-01-26	cattle	FJ561315	19245666
ISR/9/2007	WRLFMD	O	ME-SA	PanAsia-2	unnamed	Israel	Neve Ur	2007-01-27	cattle	FJ561316	19245666
ISR/11/2007	WRLFMD	O	ME-SA	PanAsia-2	unnamed	Israel	Kanaf	2007-01-25	cattle	MT443431	This work
ISR/13/2007	WRLFMD	O	ME-SA	PanAsia-2	unnamed	Israel	Moledeta	2007-01-27	cattle	MT443432	This work
ISR/14/2007	WRLFMD	O	ME-SA	PanAsia-2	unnamed	Israel	Neve VR	2007-01-28	cattle	MT443433	This work
ISR/15/2007	WRLFMD	O	ME-SA	PanAsia-2	unnamed	Israel	Ilut	2007-01-31	cattle	MT443434	This work
ISR/17/2007	WRLFMD	O	ME-SA	PanAsia-2	unnamed	Israel	Gazit	2007-02-08	cattle	MT443435	This work
ISR/19/2007	WRLFMD	O	ME-SA	PanAsia-2	unnamed	Israel	Arab El Aramshe	2007-02-17	cattle	MT443436	This work
ISR/20/2007	WRLFMD	O	ME-SA	PanAsia-2	unnamed	Israel	Neve VR	2007-02-19	cattle	MT443437	This work
ISR/21/2007	WRLFMD	O	ME-SA	PanAsia-2	unnamed	Israel	Natur	2007-02-21	cattle	MT443438	This work
ISR/24/2007	WRLFMD	O	ME-SA	PanAsia-2	unnamed	Israel	Nov	2007-02-26	cattle	MT443439	This work
ISR/25/2007	WRLFMD	O	ME-SA	PanAsia-2	unnamed	Israel	Jebun	2007-03-10	cattle	MT443440	This work
ISR/29/2007	WRLFMD	O	ME-SA	PanAsia-2	unnamed	Israel	Kochan Hayarden	2007-03-22	gazelle	MT443441	This work
ISR/30/2007	WRLFMD	O	ME-SA	PanAsia-2	unnamed	Israel	Ramat Magshimim, southern Golan Heights	2007-03-25	cattle	KF321732	This work
ISR/31/2007	WRLFMD	O	ME-SA	PanAsia-2	unnamed	Israel	Hura	2007-03-30	goat	MT443442	This work
ISR/32/2007	WRLFMD	O	ME-SA	PanAsia-2	unnamed	Israel	Kabul	2007-03-31	cattle	MT443443	This work
ISR/34/2007	WRLFMD	O	ME-SA	PanAsia-2	unnamed	Israel	Pahat	2007-04-01	sheep	MT443444	This work
ISR/36/2007	WRLFMD	O	ME-SA	PanAsia-2	unnamed	Israel	Beit Shearim	2007-04-07	cattle	MT443445	This work
ISR/37/2007	WRLFMD	O	ME-SA	PanAsia-2	unnamed	Israel	Givati	2007-04-12	cattle	MT443446	This work
ISR/38/2007	WRLFMD	O	ME-SA	PanAsia-2	unnamed	Israel	Kfar Quasem	2007-04-12	cattle	MT443447	This work
ISR/39/2007	WRLFMD	O	ME-SA	PanAsia-2	unnamed	Israel	Kfar Kara	2007-04-22	cattle	MT443448	This work
ISR/40/2007	WRLFMD	O	ME-SA	PanAsia-2	unnamed	Israel	Zur Natan	2007-03-26	gazelle	MT443449	This work
ISR/42/2007	WRLFMD	O	ME-SA	PanAsia-2	unnamed	Israel	Tamra	2007-05-01	cattle	MT443450	This work
ISR/43/2007	WRLFMD	O	ME-SA	PanAsia-2	unnamed	Israel	Kanaf	2007-05-03	cattle	MT443451	This work
ISR/44/2007	WRLFMD	O	ME-SA	PanAsia-2	unnamed	Israel	Beer El Macsur	2007-05-03	sheep	MT443452	This work
ISR/46/2007	WRLFMD	O	ME-SA	PanAsia-2	unnamed	Israel	Ifat	2007-06-04	cattle	MT443453	This work
ISR/50/2007	WRLFMD	O	ME-SA	PanAsia-2	unnamed	Israel	Ifat	2007-06-08	cattle	MT443454	This work
ISR-Ber Sheva-07	KVI	O	ME-SA	PanAsia-2	TER-08	Israel	Ber Sheva	2007	not known	HM561393	20702050
ISR-Bet Sharim-07	KVI	O	ME-SA	PanAsia-2	TER-08	Israel	Bet Sharim	2007	not known	HM561395	20702050
ISR-Eilot-07	KVI	O	ME-SA	PanAsia-2	TER-08	Israel	Eilot	2007	not known	HM561394	20702050
ISR-Neve Ur-07	KVI	O	ME-SA	PanAsia-2	TER-08	Israel	Neve Ur	2007	not known	HM561402	20702050
ISR/1/2008	WRLFMD	O	ME-SA	PanAsia-2	unnamed	Israel	Snir	2008-01-31	cattle	MT443455	This work
ISR/1/2011	WRLFMD	O	ME-SA	PanAsia-2	ANT-10	Israel	Kibbutz Bet Zera	2011-03-10	cattle	MT443456	This work
ISR/2/2011	WRLFMD	O	ME-SA	PanAsia-2	ANT-10	Israel	Kibbutz Bet Zera	2011-03-11	cattle	MT443457	This work
ISR/4/2011	WRLFMD	O	ME-SA	PanAsia-2	ANT-10	Israel	Yavne'el	2011-04-30	cattle	MT443458	This work
ISR/5/2011	WRLFMD	O	ME-SA	PanAsia-2	ANT-10	Israel	Tuba	2011-05-09	cattle	MT443459	This work
ISR/6/2011	WRLFMD	O	ME-SA	PanAsia-2	ANT-10	Israel	Sharona	2011-05-16	sheep	MT443460	This work
ISR/7/2011	WRLFMD	O	ME-SA	PanAsia-2	ANT-10	Israel	Sharona	2011-05-21	cattle	MT443461	This work
ISR/8/2011	WRLFMD	O	ME-SA	PanAsia-2	ANT-10	Israel	Keffar Szold	2011-05-21	cattle	MT443462	This work
ISR/9/2011	WRLFMD	O	ME-SA	PanAsia-2	ANT-10	Israel	Be'eri	2011-05-30	sheep	MT443463	This work
ISR/11/2011	WRLFMD	O	ME-SA	PanAsia-2	ANT-10	Israel	Ramat Magshemim	2011-06-04	cattle	MT443464	This work
ISR/12/2011	WRLFMD	O	ME-SA	PanAsia-2	ANT-10	Israel	Masada	2011-06-07	cattle	MT443465	This work
ISR/13/2011	WRLFMD	O	ME-SA	PanAsia-2	ANT-10	Israel	Ramat Magshemim	2011-06-17	cattle	MT443466	This work
ISR/14/2011	WRLFMD	O	ME-SA	PanAsia-2	ANT-10	Israel	Mu awiya	2011-06-18	sheep	MT443467	This work
ISR/15/2011	WRLFMD	O	ME-SA	PanAsia-2	ANT-10	Israel	Kabul	2011-06-22	sheep	MT443468	This work
ISR/16/2011	WRLFMD	O	ME-SA	PanAsia-2	ANT-10	Israel	Ben Ami	2011-06-22	cattle	MT443469	This work
ISR/17/2011	WRLFMD	O	ME-SA	PanAsia-2	ANT-10	Israel	Shamir	2011-07-04	cattle	MT443470	This work
ISR/21/2011	WRLFMD	O	ME-SA	PanAsia-2	ANT-10	Israel	Dalton	2011-07-15	cattle	MT443471	This work
ISR/22/2011	WRLFMD	O	ME-SA	PanAsia-2	ANT-10	Israel	Laha votha-Bashan	2011-07-15	cattle	MT443472	This work
ISR/23/2011	WRLFMD	O	ME-SA	PanAsia-2	ANT-10	Israel	Ortal	2011-07-20	cattle	MT443473	This work
ISR/24/2011	WRLFMD	O	ME-SA	PanAsia-2	ANT-10	Israel	Mevo Hama	2011-07-21	cattle	MT443474	This work
ISR/25/2011	WRLFMD	O	ME-SA	PanAsia-2	ANT-10	Israel	Mi ilia	2011-07-31	cattle	MT443475	This work
ISR/26/2011	WRLFMD	O	ME-SA	PanAsia-2	ANT-10	Israel	Yonatan	2011-07-31	cattle	MT443476	This work
ISR/1/2012	WRLFMD	O	ME-SA	PanAsia-2	ANT-10	Israel	Rahat	2012-03-20	sheep	MT443477	This work
ISR/2/2012	WRLFMD	O	ME-SA	PanAsia-2	ANT-10	Israel	Dudaim	2012-03-21	sheep	MT443478	This work
ISR/1/2013	WRLFMD	O	ME-SA	PanAsia-2	FAR-09	Israel	Majdal Shams, Golan, Hazafon	2013-11-17	cattle	MT443479	This work
ISR/2/2013	WRLFMD	O	ME-SA	PanAsia-2	FAR-09	Israel	Majdal Shams, Golan, Hazafon	2013-11-17	cattle	MT443480	This work
ISR/3/2013	WRLFMD	O	ME-SA	PanAsia-2	FAR-09	Israel	Majdal Shams, Golan, Hazafon	2013-11-17	cattle	MT443481	This work
ISR/1/2014	WRLFMD	O	ME-SA	PanAsia-2	FAR-09	Israel	Iksal, Hazafon, Rishon-Lezion	2014-01-11	sheep	MT443482	This work
ISR/2/2014	WRLFMD	O	ME-SA	PanAsia-2	FAR-09	Israel	Iksal, Hazafon, Rishon-Lezion	2014-01-11	sheep	MT443483	This work
ISR/3/2014	WRLFMD	O	ME-SA	PanAsia-2	FAR-09	Israel	Iksal, Hazafon, Rishon-Lezion	2014-01-12	sheep	MT443484	This work
ISR/4/2014	WRLFMD	O	ME-SA	PanAsia-2	FAR-09	Israel	Iskal, Hazafon, Rishon-Lezion	2014-01-12	sheep	MT443485	This work
ISR/5/2014	WRLFMD	O	ME-SA	PanAsia-2	FAR-09	Israel	Tirah	2014-01-15	sheep	MT443486	This work
ISR/6/2014	WRLFMD	O	ME-SA	PanAsia-2	FAR-09	Israel	Tirah	2014-01-16	sheep	MT443487	This work
ISR/1/2018	WRLFMD	O	ME-SA	PanAsia-2	QOM-15	Israel	Gazit kibbutz, southern Galilee	2018-04-05	cattle	MT443488	This work
ISR/2/2018	WRLFMD	O	ME-SA	PanAsia-2	QOM-15	Israel	Gazit kibbutz, southern Galilee	2018-04-05	cattle	MT443489	This work
ISR/3/2018	WRLFMD	O	ME-SA	PanAsia-2	QOM-15	Israel	Gazit kibbutz, southern Galilee	2018-04-07	cattle	MT443490	This work
ISR/4/2018	WRLFMD	O	ME-SA	PanAsia-2	QOM-15	Israel	Gazit kibbutz, southern Galilee	2018-04-07	cattle	MT443491	This work
JOR/5/2006	WRLFMD	O	ME-SA	PanAsia-2	unnamed	Jordan		2006-12-06	sheep	MT443492	This work
JOR/6/2006	WRLFMD	O	ME-SA	PanAsia-2	unnamed	Jordan		2006-12-06	cattle	FJ561317	19245666
JOR/7/2006	WRLFMD	O	ME-SA	PanAsia-2	unnamed	Jordan		2006-12-06	sheep	FJ561318	19245666
KAZ/2007	ARRIAH	O	ME-SA	PanAsia-2	unnamed	Kazakhstan	village Kengir, Karaganda region	2007-04-15	cattle	MW085909	This work
KAZ/2010	ARRIAH	O	ME-SA	PanAsia-2	unnamed	Kazakhstan	Novodolynka, Akmola region	2010-06-30	cattle	MW085910	This work
Korday/KAZ/2010	RIBSP	O	ME-SA	PanAsia-2	unnamed	Kazakhstan	Korday, Jambyl province	2010-05-01	not known	JQ765586	unpublished
2101/Kazakhstan/2010 VS	ARRIAH	O	ME-SA	PanAsia-2	unnamed	Kazakhstan	Novodolynka, Akmola region	2010-06-30	cattle	MW085911	This work
Tynali/KAZ/05/2011	RIBSP	O	ME-SA	PanAsia-2	unnamed	Kazakhstan	Tynali, Jambyl province?	2011-05-01	not known	JQ765583	unpublished
Akterek/KAZ/02/2012	RIBSP	O	ME-SA	PanAsia-2	unnamed	Kazakhstan	Akterek, Jambyl province	2012-02-01	not known	JQ765584	unpublished
Korday/KAZ/02/2012	RIBSP	O	ME-SA	PanAsia-2	unnamed	Kazakhstan	Korday, Jambyl province	2012-02-01	not known	JQ765585	unpublished
KUW/1/2008	WRLFMD	O	ME-SA	PanAsia-2	unnamed	Kuwait	Kabd, Kuwait	2008-01-03	cattle	MT443493	This work
KUW/2/2008	WRLFMD	O	ME-SA	PanAsia-2	unnamed	Kuwait	Kabd, Kuwait	2008-01-03	cattle	MT443494	This work
KUW/3/2008	WRLFMD	O	ME-SA	PanAsia-2	unnamed	Kuwait	Sulibiya	2008-01-20	cattle	MT443495	This work
KUW/4/2008	WRLFMD	O	ME-SA	PanAsia-2	unnamed	Kuwait	Sulibiya	2008-01-20	cattle	MT443496	This work
KUW/5/2008	WRLFMD	O	ME-SA	PanAsia-2	unnamed	Kuwait	Sulibiya	2008-01-20	cattle	MT443497	This work
KUW/6/2008	WRLFMD	O	ME-SA	PanAsia-2	unnamed	Kuwait	Kabad	2008-01-24	cattle	MT443498	This work
KUW/7/2008	WRLFMD	O	ME-SA	PanAsia-2	unnamed	Kuwait	Kabad	2008-01-24	cattle	MT443499	This work
KUW/8/2008	WRLFMD	O	ME-SA	PanAsia-2	unnamed	Kuwait	Kabad	2008-01-24	cattle	MT443500	This work
KUW/9/2008	WRLFMD	O	ME-SA	PanAsia-2	unnamed	Kuwait	Kabad	2008-01-24	cattle	MT443501	This work
KUW/10/2008	WRLFMD	O	ME-SA	PanAsia-2	unnamed	Kuwait	Kabad	2008-01-24	cattle	MT443502	This work
KUW/1/2011	WRLFMD	O	ME-SA	PanAsia-2	ANT-10	Kuwait	Sulibiya	2011-01-01	cattle	MT443503	This work
KUW/2/2011	WRLFMD	O	ME-SA	PanAsia-2	ANT-10	Kuwait	Sulibiya	2011-01-01	cattle	MT443504	This work
KUW/3/2011	WRLFMD	O	ME-SA	PanAsia-2	ANT-10	Kuwait	Sulibiya	2011-12-20	cattle	MT443505	This work
KUW/4/2011	WRLFMD	O	ME-SA	PanAsia-2	ANT-10	Kuwait	Sulibiya	2011-12-20	cattle	MT443506	This work
KUW/5/2011	WRLFMD	O	ME-SA	PanAsia-2	ANT-10	Kuwait	Sulibiya	2011-12-20	cattle	MT443507	This work
KUW/6/2011	WRLFMD	O	ME-SA	PanAsia-2	ANT-10	Kuwait	Sulibiya	2011-12-20	cattle	MT443508	This work
KUW/7/2011	WRLFMD	O	ME-SA	PanAsia-2	ANT-10	Kuwait	Sulibiya	2011-12-20	cattle	MT443509	This work
KUW/8/2011	WRLFMD	O	ME-SA	PanAsia-2	ANT-10	Kuwait	Sulibiya	2011-12-20	cattle	MT443510	This work
KUW/9/2011	WRLFMD	O	ME-SA	PanAsia-2	ANT-10	Kuwait	Sulibiya	2011-12-27	cattle	MT443511	This work
KUW/10/2011	WRLFMD	O	ME-SA	PanAsia-2	ANT-10	Kuwait	Sulibiya	2011-12-27	cattle	MT443512	This work
KUW/11/2011	WRLFMD	O	ME-SA	PanAsia-2	ANT-10	Kuwait	Sulibiya	2011-12-27	cattle	MT443513	This work
KUW/1/2012	WRLFMD	O	ME-SA	PanAsia-2	ANT-10	Kuwait	Abdali	2012-01-07	cattle	MT443514	This work
KUW/2/2012	WRLFMD	O	ME-SA	PanAsia-2	ANT-10	Kuwait	El Wafra	2012-02-09	cattle	MT443515	This work
KUW/3/2012	WRLFMD	O	ME-SA	PanAsia-2	ANT-10	Kuwait	El Wafra	2012-02-09	cattle	MT443516	This work
KUW/1/2016	WRLFMD	O	ME-SA	PanAsia-2	QOM-15	Kuwait	Sulibiya	2016-01-30	cattle	MT443517	This work
KUW/2/2016	WRLFMD	O	ME-SA	PanAsia-2	QOM-15	Kuwait	Sulibiya	2016-01-30	cattle	MT443518	This work
KUW/4/2016	WRLFMD	O	ME-SA	PanAsia-2	QOM-15	Kuwait	Abdali, Abdali	2016-02-04	cattle	MT443519	This work
KRG/1/2007	ARRIAH	O	ME-SA	PanAsia-2	unnamed	Kyrgyzstan	Voznesenovka village, Chuisky region	2007-06-11	cattle	MW085912	This work
KRG/2/2007	ARRIAH	O	ME-SA	PanAsia-2	unnamed	Kyrgyzstan	Voznesenovka village, Chuisky region	2007-06-11	cattle	MW085913	This work
LIB/4/2010	WRLFMD	O	ME-SA	PanAsia-2	ANT-10	Libya	Tajura, Tajura, Tripoli	2010-12-22	cattle	MT443520	This work
LIB/6/2011	WRLFMD	O	ME-SA	PanAsia-2	ANT-10	Libya	Bier Muamer, Zawiyah, Zawiyah	2011-01-31	cattle	MT443521	This work
LIB/25/2011	WRLFMD	O	ME-SA	PanAsia-2	ANT-10	Libya	Bir Muammar, Zawiyah, West	2011-12-21	cattle	MT443522	This work
LIB/26/2011	WRLFMD	O	ME-SA	PanAsia-2	ANT-10	Libya	Bir Muammar, Zawiyah, West	2011-12-21	cattle	MT443523	This work
LIB/29/2011	WRLFMD	O	ME-SA	PanAsia-2	ANT-10	Libya	Abuesa, Zawiyah, West Province	2011-12-24	cattle	MT443524	This work
LIB/31/2011	WRLFMD	O	ME-SA	PanAsia-2	ANT-10	Libya	Sudaim, Zawiyah, West Province	2011-12-25	cattle	MT443525	This work
LIB/33/2011	WRLFMD	O	ME-SA	PanAsia-2	ANT-10	Libya	Sudaim, Zawiyah, West Province	2011-12-25	cattle	MT443526	This work
LIB/1/2012	WRLFMD	O	ME-SA	PanAsia-2	ANT-10	Libya	Kerzaz, Mesrata, West Province	2012-01-01	not known	MT443527	This work
LIB/2/2012	WRLFMD	O	ME-SA	PanAsia-2	ANT-10	Libya	Kerzaz, Mesrata, West Province	2012-01-01	not known	MT443528	This work
LIB/3/2012	WRLFMD	O	ME-SA	PanAsia-2	ANT-10	Libya	Kerzaz, Mesrata, West Province	2012-01-01	not known	MT443529	This work
LIB/5/2012	WRLFMD	O	ME-SA	PanAsia-2	ANT-10	Libya	Al Ataya, Garaboulli, West Province	2012-01-12	cattle	MT443530	This work
LIB/7/2012	WRLFMD	O	ME-SA	PanAsia-2	ANT-10	Libya	Sug Altholatha, Zliten, West Province	2012-01-17	sheep	MT443531	This work
LIB/48/2012	WRLFMD	O	ME-SA	PanAsia-2	ANT-10	Libya	Al Qba, Derrnah, East Province	2012-02-18	cattle	MT443532	This work
LIB/74/2012	WRLFMD	O	ME-SA	PanAsia-2	ANT-10	Libya	Enjala, Tripoli	2012-04-23	cattle	MT443533	This work
MAY/6/2003	WRLFMD	O	ME-SA	PanAsia-2	unnamed	Malaysia		2003-12-28	cattle	DQ165058	18278548
MAY/7/2003	WRLFMD	O	ME-SA	PanAsia-2	unnamed	Malaysia		2003-12-29	cattle	HQ116192	21093614
MAY/1/2004	WRLFMD	O	ME-SA	PanAsia-2	unnamed	Malaysia		2004-01-05	cattle	HQ116193	21093614
MAY/2/2004	WRLFMD	O	ME-SA	PanAsia-2	unnamed	Malaysia		2004-01-06	cattle	HQ116194	21093614
MAY/3/2004	WRLFMD	O	ME-SA	PanAsia-2	unnamed	Malaysia		2004-01-08	cattle	HQ116195	21093614
MAY/3/2005	WRLFMD	O	ME-SA	PanAsia-2	unnamed	Malaysia		2005-09-29	cattle	HQ116198	21093614
MAY/4/2005	WRLFMD	O	ME-SA	PanAsia-2	unnamed	Malaysia		2005-10-20	cattle	HQ116199	21093614
MAY/6/2005	WRLFMD	O	ME-SA	PanAsia-2	unnamed	Malaysia		2005-11-11	pig	HQ116200	21093614
MAY/7/2005	WRLFMD	O	ME-SA	PanAsia-2	unnamed	Malaysia		2005-12-15	cattle	HQ116201	21093614
MAY/9/2005	WRLFMD	O	ME-SA	PanAsia-2	unnamed	Malaysia		2005-12-30	water buffalo	HQ116203	21093614
MAY/1/2006	WRLFMD	O	ME-SA	PanAsia-2	unnamed	Malaysia		2006-01-20	cattle	HQ116204	21093614
MAY/2/2006	WRLFMD	O	ME-SA	PanAsia-2	unnamed	Malaysia		2006-01-27	cattle	HQ116205	21093614
MAY/3/2006	WRLFMD	O	ME-SA	PanAsia-2	unnamed	Malaysia		2006-01-27	cattle	HQ116206	21093614
MAY/11/2009	WRLFMD	O	ME-SA	PanAsia-2	unnamed	Malaysia	Feldah Lakum, Lanchangt, Temerlon, Pahang	2009-04-27	cattle	HQ116217	21093614
NEP/2/2003	WRLFMD	O	ME-SA	PanAsia-2	unnamed	Nepal	Mulpani, Kathmandu	2003-04-24	bovine	MT443534	This work
NEP/4/2003	WRLFMD	O	ME-SA	PanAsia-2	unnamed	Nepal		2003-05-09	bovine	DQ165059	18278548
NEP/5/2003	WRLFMD	O	ME-SA	PanAsia-2	unnamed	Nepal		2003-05-20	bovine	DQ165060	18278548
NEP/6/2003	WRLFMD	O	ME-SA	PanAsia-2	unnamed	Nepal		2003-06-09	bovine	DQ165061	18278548
NEP/2/2007	WRLFMD	O	ME-SA	PanAsia-2	unnamed	Nepal	Lalitpur	2007-04-22	cattle	MT443535	This work
NEP/1/2015	WRLFMD	O	ME-SA	PanAsia-2	KAT-15	Nepal	Kathmandu	2015-02-18	cattle	MN276045	32011088
Pak/KCH-20/12	PIADC	O	ME-SA	PanAsia-2	ANT-10	Pakistan	Karachi, Sindh	2012	cattle	KU365831	29034593
PAK/9/2005	WRLFMD	O	ME-SA	PanAsia-2	unnamed	Pakistan	Layyah	2005-03-30	cattle	MT443536	This work
PAK/13/2005	WRLFMD	O	ME-SA	PanAsia-2	unnamed	Pakistan		2005-03-30	cattle	MT443537	This work
PAK/31/2005	WRLFMD	O	ME-SA	PanAsia-2	unnamed	Pakistan	Hafizabad, Punjab	01/2005	cattle	FJ798162	26353051
PAK/32/2005	WRLFMD	O	ME-SA	PanAsia-2	unnamed	Pakistan	Hafizabad, Punjab	01/2005	cattle	FJ798163	26353051
PAK/33/2005	WRLFMD	O	ME-SA	PanAsia-2	unnamed	Pakistan	Arif Wala, Punjab	01/2005	cattle	FJ798164	26353051
PAK/34/2005	WRLFMD	O	ME-SA	PanAsia-2	unnamed	Pakistan	Arif Wala, Punjab	01/2005	cattle	FJ798165	26353051
PAK/35/2005	WRLFMD	O	ME-SA	PanAsia-2	unnamed	Pakistan	Lahore, Punjab	01/2005	water buffalo	FJ798166	26353051
PAK/38/2005	WRLFMD	O	ME-SA	PanAsia-2	unnamed	Pakistan	Peshawar, North West Frontier	02/2005	cattle	FJ798167	26353051
PAK/4/2006	WRLFMD	O	ME-SA	PanAsia-2	unnamed	Pakistan	Landi Cattle Colony, Karachi, Sindh	2006-01-31	cattle	MT443538	This work
PAK/6/2006	LINDHOLM	O	ME-SA	PanAsia-2	unnamed	Pakistan	Landi Cattle Colony	2006-01-31	water buffalo	EF494501	18445264
PAK/6/2006	WRLFMD	O	ME-SA	PanAsia-2	unnamed	Pakistan	Landi Cattle Colony, Karachi, Sindh	2006-01-31	water buffalo	MT443539	This work
PAK/8/2006	WRLFMD	O	ME-SA	PanAsia-2	unnamed	Pakistan	Landi Cattle Colony, Karachi, Sindh	2006-01-31	water buffalo	MT443540	This work
PAK/9/2006	WRLFMD	O	ME-SA	PanAsia-2	unnamed	Pakistan	Landi Cattle Colony, Karachi, Sindh	2006-01-31	water buffalo	MT443541	This work
PAK/10/2006	WRLFMD	O	ME-SA	PanAsia-2	unnamed	Pakistan	Landi Cattle Colony, Karachi, Sindh	2006-01-31	water buffalo	MT443542	This work
PAK/11/2006	WRLFMD	O	ME-SA	PanAsia-2	unnamed	Pakistan	Nagori Cattle Colony, Karachi, Sindh	2006-02-01	water buffalo	MT443543	This work
PAK/12/2006	WRLFMD	O	ME-SA	PanAsia-2	unnamed	Pakistan	Nagori Cattle Colony, Karachi, Sindh	2006-02-01	water buffalo	MT443544	This work
PAK/14/2006	WRLFMD	O	ME-SA	PanAsia-2	unnamed	Pakistan	Nagori Cattle Colony, Karachi, Sindh	2006-02-01	cattle	MT443545	This work
PAK/15/2006	WRLFMD	O	ME-SA	PanAsia-2	unnamed	Pakistan	Landi Dairy Colony, Karachi, Sindh	2006-04-07	cattle	MT443546	This work
PAK/16/2006	WRLFMD	O	ME-SA	PanAsia-2	unnamed	Pakistan	Landi Cattle Colony, Karachi, Sindh	2006-01-31	cattle	MT443547	This work
PAK/60/2006	WRLFMD	O	ME-SA	PanAsia-2	unnamed	Pakistan	Sargodha, Punjab	01/2006	water buffalo	FJ798168	26353051
PAK/61/2006	WRLFMD	O	ME-SA	PanAsia-2	unnamed	Pakistan	Sargodha, Punjab	01/2006	cattle	FJ798169	26353051
PAK/63/2006	WRLFMD	O	ME-SA	PanAsia-2	unnamed	Pakistan	Sheikhupura, Punjab	01/2006	water buffalo	FJ798170	26353051
PAK/66/2006	WRLFMD	O	ME-SA	PanAsia-2	unnamed	Pakistan	Jhang, Punjab	01/2006	cattle	FJ798171	26353051
PAK/67/2006	WRLFMD	O	ME-SA	PanAsia-2	unnamed	Pakistan	Jhang, Punjab	01/2006	water buffalo	FJ798172	26353051
PAK/70/2006	WRLFMD	O	ME-SA	PanAsia-2	unnamed	Pakistan	Arif Wala, Punjab	01/2006	cattle	FJ798174	26353051
[truncated: 495 more rows]

## Sheet: Laboratories
Lab of Isolation
ARRIAH	Federal State Budgetary Institution Federal Centre for Animal Health (FGI ARRIAH), Yur’evets, Vladimir, 600900, Russia.
CASVB	Center for Advanced Studies in Vaccinology and Biotechnology, University of Balochistan, Brewery Road, Quetta, Balochistan 83700, Pakistan.
DVS	Directorate of Veterinary in Slemani, Shekh Mhedin, Slemani, Kurdistan Region, Iraq.
FMDI	SAP Foot-and-Mouth Disease Institute, Ulus, Ankara, Turkey.
IND-IMM	Indian Immunologicals Limited, Rakshapuram, Gachibowli, Hyderabad, Andhra Pradesh 500032, India.
KVI	Kimron Veterinary Institute, Bet Dagan 50250, Israel.
LINDHOLM	National Veterinary Institute, Technical University of Denmark, Lindholm, Kalvehave 4771, Denmark.
NIAB	Nuclear Institute for Agriculture and Biology (NIAB), Jhang road, Faisalabad, Punjab 38000, Pakistan.
PD-FMD	Project Directorate on Foot-and-mouth Disease, Mukteswar-Kumaon, Nainital, Uttarakhand 263138, India.
PIADC	Plum Island Animal Disease Center, P.O. Box 848, Green Port, NY 11944, USA.
RIBSP	Research Institute for Biological Safety Problems, Gvardeyskiy, Zhambyl oblast 080409, Kazakhstan.
WRLFMD	World Reference Laboaratory for Foot-and-Mouth Disease, Pirbright Laboratory, Pirbright, UK.
